# Supplementary material for: 2-Methyl-3-(n-octylsulfan­yl)quinoxaline
Source: Acta Crystallogr Sect E Struct Rep Online. 2010 Mar 31;66(Pt 4):o992. doi: 10.1107/S1600536810011542 (PMC2983786; doi:10.1107/S1600536810011542)
Supplement: Supplementary file 1 [file e-66-0o992-sup1.cif]

##############################################################################
###                                                                        ###
###        Electronic paper (Acta Crystallographica Section E)             ###
###                                                                        ###
##############################################################################
#                                                                            #
# This CIF contains the data in a paper accepted for publication in Acta     #
# Crystallographica Section E. It conforms to the requirements of Notes      #
# for Authors for Section E, and has been peer reviewed under the auspices   #
# of the IUCr Commission on Journals.                                        #
#                                                                            #
# Full details of the Crystallographic Information File format               #
# are given in the paper "The Crystallographic Information File (CIF):       #
# a New Standard Archive File for Crystallography" by S. R. Hall, F. H.      #
# Allen and I. D. Brown [Acta Cryst. (1991), A47, 655-685].                  #
#                                                                            #
# The current version of the core CIF dictionary is obtainable from          #
# ftp://ftp.iucr.org/pub/cif_core.dic. The current version number is 2.4.    #
#                                                                            #
# Software is freely available for graphical display of the structure(s) in  #
# this CIF.  For information consult the CIF home page http://www.iucr.org/  #
# cif/home.html                                                              #
#                                                                            #
# This file may be used for bona fide research purposes within the           #
# scientific community so long as proper attribution is given to the journal # 
# article from which it was obtained.                                        #
#                                                                            #
##############################################################################
                                             
data_I
_audit_creation_method     SHELXL-97
_chemical_name_systematic
;
2-Methyl-3-(<i>n</i>-octylsulfanyl)quinoxaline
;
_chemical_name_common     ?
_chemical_formula_moiety     'C17 H24 N2 S'
_chemical_formula_sum     'C17 H24 N2 S'
_chemical_formula_iupac     'C17 H24 N2 S'
_chemical_formula_weight     288.44
_chemical_melting_point     374
_symmetry_cell_setting     triclinic
_symmetry_space_group_name_H-M     'P -1'
_symmetry_space_group_name_hall     '-P 1'
loop_
    _symmetry_equiv_pos_as_xyz
    'x, y, z'
    '-x, -y, -z'
_cell_length_a     7.3514(3)
_cell_length_b     8.2978(3)
_cell_length_c     14.2168(5)
_cell_angle_alpha     92.275(2)
_cell_angle_beta     98.706(2)
_cell_angle_gamma     103.810(2)
_cell_volume     829.86(5)
_cell_formula_units_Z     2
_cell_measurement_reflns_used     2685
_cell_measurement_theta_min     2.5
_cell_measurement_theta_max     27.3
_cell_measurement_temperature     296(2)
_cell_measurement_pressure     101
_exptl_crystal_description     Block
_exptl_crystal_colour     Colourless
_exptl_crystal_size_max     0.26
_exptl_crystal_size_mid     0.17
_exptl_crystal_size_min     0.16
_exptl_crystal_density_diffrn     1.154
_exptl_crystal_density_meas     ?
_exptl_crystal_density_method     'not measured'
_exptl_crystal_F_000     312
_exptl_absorpt_coefficient_mu     0.188
_exptl_absorpt_correction_type     none
_exptl_absorpt_process_details     ?
_exptl_absorpt_correction_T_min     ?
_exptl_absorpt_correction_T_max     ?
_exptl_special_details
;
The data collection nominally covered a sphere of reciprocal space, by a
combination of seven sets of exposures; each set had a different \f angle for
the crystal and each exposure covered 0.5\% in \w and 25 seconds in time. The
crystal-to-detector distance was 37.5 mm.
;
_diffrn_ambient_temperature     296(2)
_diffrn_radiation_type     MoK\a
_diffrn_radiation_wavelength     0.71073
_diffrn_radiation_source     'fine-focus sealed tube'
_diffrn_radiation_monochromator     graphite
_diffrn_measurement_device_type     'Bruker APEXII CCD detector'
_diffrn_measurement_method     '\w and \f'
_diffrn_detector_area_resol_mean     ?
_diffrn_reflns_number     29319
_diffrn_reflns_av_R_equivalents     0.0460
_diffrn_reflns_av_sigmaI/netI     0.0513
_diffrn_reflns_theta_min     2.82
_diffrn_reflns_theta_max     33.59
_diffrn_reflns_theta_full     33.59
_diffrn_measured_fraction_theta_max     0.991
_diffrn_measured_fraction_theta_full     0.991
_diffrn_reflns_limit_h_min     -10
_diffrn_reflns_limit_h_max     11
_diffrn_reflns_limit_k_min     -12
_diffrn_reflns_limit_k_max     12
_diffrn_reflns_limit_l_min     -22
_diffrn_reflns_limit_l_max     22
_diffrn_standards_number     ?
_diffrn_standards_interval_count     ?
_diffrn_standards_interval_time     ?
_diffrn_standards_decay_%     ?
_refine_special_details
;
Refinement of <i>F</i>^2^ against ALL reflections. The weighted <i>R</i>-factor
wR and goodness of fit <i>S</i> are based on <i>F</i>^2^, conventional
<i>R</i>-factors <i>R</i> are based on <i>F</i>, with <i>F</i> set to zero for
negative <i>F</i>^2^. The threshold expression of <i>F</i>^2^ >
\s(<i>F</i>^2^) is used only for calculating <i>R</i>-factors(gt) etc. and is
not relevant to the choice of reflections for refinement. <i>R</i>-factors
based on <i>F</i>^2^ are statistically about twice as large as those based on
<i>F</i>, and <i>R</i>- factors based on ALL data will be even larger.
;
_reflns_number_total     6513
_reflns_number_gt     3251
_reflns_threshold_expression     I>2\s(I)
_refine_ls_structure_factor_coef     Fsqd
_refine_ls_matrix_type     full
_refine_ls_R_factor_all     0.1254
_refine_ls_R_factor_gt     0.0538
_refine_ls_wR_factor_gt     0.1296
_refine_ls_wR_factor_ref     0.1610
_refine_ls_goodness_of_fit_ref     1.000
_refine_ls_restrained_S_all     1.000
_refine_ls_number_reflns     6513
_refine_ls_number_parameters     183
_refine_ls_number_restraints     0
_refine_ls_hydrogen_treatment     constr
_refine_ls_weighting_scheme     calc
_refine_ls_weighting_details
         'calc w=1/[\s^2^(Fo^2^)+(0.0769P)^2^+0.0189P] where P=(Fo^2^+2Fc^2^)/3'
_atom_sites_solution_hydrogens     geom
_atom_sites_solution_primary     direct
_atom_sites_solution_secondary     difmap
_refine_ls_shift/su_max     0.000
_refine_ls_shift/su_mean     0.000
_refine_diff_density_max     0.243
_refine_diff_density_min     -0.213
_refine_ls_extinction_method     none
_refine_ls_extinction_coef     ?
loop_
    _atom_type_symbol
    _atom_type_description
    _atom_type_scat_dispersion_real
    _atom_type_scat_dispersion_imag
    _atom_type_scat_source
    'C' 'C' 0.0033 0.0016
                         'International Tables Vol C Tables 4.2.6.8 and 6.1.1.4'
    'H' 'H' 0.0000 0.0000
                         'International Tables Vol C Tables 4.2.6.8 and 6.1.1.4'
    'N' 'N' 0.0061 0.0033
                         'International Tables Vol C Tables 4.2.6.8 and 6.1.1.4'
    'S' 'S' 0.1246 0.1234
                         'International Tables Vol C Tables 4.2.6.8 and 6.1.1.4'
_computing_data_collection     'APEX2 (Bruker, 2005)'
_computing_cell_refinement     'SAINT (Bruker, 2005)'
_computing_data_reduction     'SAINT (Bruker, 2005)'
_computing_structure_solution     'SHELXS97 (Sheldrick, 2008)'
_computing_structure_refinement     'SHELXL97 (Sheldrick, 2008)'
_computing_molecular_graphics     'XP (Sheldrick, 2008)'
_computing_publication_material     'publCIF (Westrip, 2010)'
loop_
    _atom_site_type_symbol
    _atom_site_label
    _atom_site_fract_x
    _atom_site_fract_y
    _atom_site_fract_z
    _atom_site_U_iso_or_equiv
    _atom_site_adp_type
    _atom_site_calc_flag
    _atom_site_refinement_flags
    _atom_site_occupancy
    _atom_site_disorder_assembly
    _atom_site_disorder_group
    S S1 0.61857(5) 0.28251(5) 0.04284(3) 0.05291(14) Uani d . 1 . .
    N N2 0.67349(16) 0.13786(14) -0.11823(8) 0.0467(3) Uani d . 1 . .
    C C8 0.54850(18) 0.17628(16) -0.07085(10) 0.0426(3) Uani d . 1 . .
    N N1 0.28116(16) 0.05407(15) -0.19181(9) 0.0518(3) Uani d . 1 . .
    C C10 0.87038(19) 0.29990(18) 0.06244(11) 0.0493(3) Uani d . 1 . .
    H H10A 0.8933 0.1896 0.0597 0.059 Uiso calc R 1 . .
    H H10B 0.9263 0.3596 0.0124 0.059 Uiso calc R 1 . .
    C C7 0.34717(18) 0.13428(17) -0.10860(11) 0.0472(3) Uani d . 1 . .
    C C1 0.6056(2) 0.05508(17) -0.20663(10) 0.0476(3) Uani d . 1 . .
    C C11 0.9631(2) 0.39073(19) 0.15840(11) 0.0552(4) Uani d . 1 . .
    H H11A 0.9086 0.3298 0.2085 0.066 Uiso calc R 1 . .
    H H11B 0.9379 0.5002 0.1615 0.066 Uiso calc R 1 . .
    C C6 0.4093(2) 0.01226(17) -0.24318(10) 0.0503(3) Uani d . 1 . .
    C C12 1.1760(2) 0.40888(19) 0.17481(11) 0.0550(4) Uani d . 1 . .
    H H12A 1.1990 0.2989 0.1689 0.066 Uiso calc R 1 . .
    H H12B 1.2287 0.4711 0.1247 0.066 Uiso calc R 1 . .
    C C14 1.4944(2) 0.5180(2) 0.27832(11) 0.0593(4) Uani d . 1 . .
    H H14A 1.5201 0.4097 0.2689 0.071 Uiso calc R 1 . .
    H H14B 1.5369 0.5831 0.2270 0.071 Uiso calc R 1 . .
    C C13 1.2816(2) 0.4944(2) 0.27024(11) 0.0571(4) Uani d . 1 . .
    H H13A 1.2372 0.4285 0.3209 0.069 Uiso calc R 1 . .
    H H13B 1.2539 0.6022 0.2786 0.069 Uiso calc R 1 . .
    C C5 0.3444(3) -0.0724(2) -0.33399(12) 0.0654(4) Uani d . 1 . .
    H H5 0.2151 -0.1026 -0.3580 0.078 Uiso calc R 1 . .
    C C15 1.6108(2) 0.6024(2) 0.37177(12) 0.0659(4) Uani d . 1 . .
    H H15A 1.5757 0.5341 0.4231 0.079 Uiso calc R 1 . .
    H H15B 1.5811 0.7085 0.3835 0.079 Uiso calc R 1 . .
    C C9 0.2124(2) 0.1842(2) -0.05151(13) 0.0626(4) Uani d . 1 . .
    H H9A 0.0860 0.1513 -0.0872 0.094 Uiso calc R 1 . .
    H H9B 0.2480 0.3028 -0.0377 0.094 Uiso calc R 1 . .
    H H9C 0.2166 0.1308 0.0072 0.094 Uiso calc R 1 . .
    C C2 0.7318(3) 0.0135(2) -0.26280(12) 0.0630(4) Uani d . 1 . .
    H H2 0.8616 0.0409 -0.2397 0.076 Uiso calc R 1 . .
    C C16 1.8230(3) 0.6316(3) 0.37289(14) 0.0818(6) Uani d . 1 . .
    H H16A 1.8523 0.5247 0.3632 0.098 Uiso calc R 1 . .
    H H16B 1.8562 0.6956 0.3196 0.098 Uiso calc R 1 . .
    C C3 0.6642(3) -0.0667(2) -0.35107(13) 0.0737(5) Uani d . 1 . .
    H H3 0.7489 -0.0927 -0.3880 0.088 Uiso calc R 1 . .
    C C4 0.4702(3) -0.1106(2) -0.38715(13) 0.0748(5) Uani d . 1 . .
    H H4 0.4266 -0.1660 -0.4475 0.090 Uiso calc R 1 . .
    C C17 1.9438(3) 0.7205(3) 0.46263(17) 0.1066(8) Uani d . 1 . .
    H H17A 1.9224 0.8295 0.4708 0.160 Uiso calc R 1 . .
    H H17B 2.0752 0.7303 0.4587 0.160 Uiso calc R 1 . .
    H H17C 1.9114 0.6589 0.5160 0.160 Uiso calc R 1 . .
loop_
    _atom_site_aniso_label
    _atom_site_aniso_U_11
    _atom_site_aniso_U_22
    _atom_site_aniso_U_33
    _atom_site_aniso_U_12
    _atom_site_aniso_U_13
    _atom_site_aniso_U_23
    S1 0.0394(2) 0.0656(2) 0.0517(2) 0.01121(16) 0.00697(15) -0.00649(16)
    N2 0.0370(6) 0.0531(6) 0.0480(7) 0.0077(5) 0.0075(5) 0.0010(5)
    C8 0.0345(7) 0.0467(7) 0.0450(7) 0.0078(5) 0.0052(5) 0.0039(6)
    N1 0.0393(6) 0.0597(7) 0.0529(7) 0.0106(5) -0.0004(5) 0.0030(6)
    C10 0.0370(7) 0.0551(8) 0.0511(8) 0.0046(6) 0.0052(6) -0.0026(6)
    C7 0.0346(7) 0.0498(7) 0.0555(9) 0.0087(6) 0.0049(6) 0.0064(6)
    C1 0.0454(8) 0.0501(7) 0.0467(8) 0.0093(6) 0.0090(6) 0.0041(6)
    C11 0.0465(8) 0.0620(9) 0.0523(9) 0.0077(7) 0.0041(7) -0.0011(7)
    C6 0.0489(8) 0.0518(8) 0.0468(8) 0.0095(6) 0.0018(6) 0.0059(6)
    C12 0.0475(8) 0.0601(8) 0.0507(8) 0.0058(7) 0.0004(7) 0.0006(7)
    C14 0.0528(9) 0.0644(9) 0.0518(9) 0.0041(7) -0.0018(7) 0.0044(7)
    C13 0.0518(9) 0.0618(9) 0.0514(9) 0.0071(7) 0.0009(7) 0.0010(7)
    C5 0.0667(11) 0.0707(10) 0.0515(9) 0.0130(8) -0.0048(8) -0.0018(8)
    C15 0.0579(10) 0.0745(10) 0.0554(9) 0.0070(8) -0.0045(8) -0.0010(8)
    C9 0.0383(8) 0.0779(10) 0.0721(11) 0.0181(7) 0.0082(7) -0.0061(8)
    C2 0.0597(10) 0.0699(10) 0.0616(10) 0.0151(8) 0.0203(8) -0.0006(8)
    C16 0.0637(12) 0.1066(15) 0.0644(11) 0.0139(10) -0.0064(9) -0.0109(10)
    C3 0.0848(14) 0.0779(11) 0.0645(11) 0.0220(10) 0.0298(10) -0.0013(9)
    C4 0.0960(15) 0.0749(11) 0.0481(10) 0.0159(10) 0.0067(10) -0.0051(8)
    C17 0.0735(14) 0.138(2) 0.0857(16) 0.0068(13) -0.0159(12) -0.0248(14)
_geom_special_details
;
All esds (except the esd in the dihedral angle between two l.s. planes) are
estimated using the full covariance matrix. The cell esds are taken into
account individually in the estimation of esds in distances, angles and
torsion angles; correlations between esds in cell parameters are only used
when they are defined by crystal symmetry. An approximate (isotropic)
treatment of cell esds is used for estimating esds involving l.s. planes.
;
loop_
    _geom_bond_atom_site_label_1
    _geom_bond_atom_site_label_2
    _geom_bond_site_symmetry_2
    _geom_bond_distance
    _geom_bond_publ_flag
    S1 C8 . 1.7530(14) ?
    S1 C10 . 1.7995(14) ?
    N2 C8 . 1.3077(18) ?
    N2 C1 . 1.3705(18) ?
    C8 C7 . 1.4485(18) ?
    N1 C7 . 1.2990(18) ?
    N1 C6 . 1.373(2) ?
    C10 C11 . 1.5119(19) ?
    C10 H10A . 0.9700 ?
    C10 H10B . 0.9700 ?
    C7 C9 . 1.491(2) ?
    C1 C2 . 1.405(2) ?
    C1 C6 . 1.411(2) ?
    C11 C12 . 1.517(2) ?
    C11 H11A . 0.9700 ?
    C11 H11B . 0.9700 ?
    C6 C5 . 1.403(2) ?
    C12 C13 . 1.513(2) ?
    C12 H12A . 0.9700 ?
    C12 H12B . 0.9700 ?
    C14 C15 . 1.511(2) ?
    C14 C13 . 1.515(2) ?
    C14 H14A . 0.9700 ?
    C14 H14B . 0.9700 ?
    C13 H13A . 0.9700 ?
    C13 H13B . 0.9700 ?
    C5 C4 . 1.363(3) ?
    C5 H5 . 0.9300 ?
    C15 C16 . 1.518(2) ?
    C15 H15A . 0.9700 ?
    C15 H15B . 0.9700 ?
    C9 H9A . 0.9600 ?
    C9 H9B . 0.9600 ?
    C9 H9C . 0.9600 ?
    C2 C3 . 1.361(2) ?
    C2 H2 . 0.9300 ?
    C16 C17 . 1.493(2) ?
    C16 H16A . 0.9700 ?
    C16 H16B . 0.9700 ?
    C3 C4 . 1.395(3) ?
    C3 H3 . 0.9300 ?
    C4 H4 . 0.9300 ?
    C17 H17A . 0.9600 ?
    C17 H17B . 0.9600 ?
    C17 H17C . 0.9600 ?
loop_
    _geom_angle_atom_site_label_1
    _geom_angle_atom_site_label_2
    _geom_angle_atom_site_label_3
    _geom_angle_site_symmetry_1
    _geom_angle_site_symmetry_3
    _geom_angle
    _geom_angle_publ_flag
    C8 S1 C10 . . 101.52(7) ?
    C8 N2 C1 . . 116.84(12) ?
    N2 C8 C7 . . 122.43(13) ?
    N2 C8 S1 . . 120.95(10) ?
    C7 C8 S1 . . 116.62(10) ?
    C7 N1 C6 . . 117.62(12) ?
    C11 C10 S1 . . 110.83(10) ?
    C11 C10 H10A . . 109.5 ?
    S1 C10 H10A . . 109.5 ?
    C11 C10 H10B . . 109.5 ?
    S1 C10 H10B . . 109.5 ?
    H10A C10 H10B . . 108.1 ?
    N1 C7 C8 . . 121.19(13) ?
    N1 C7 C9 . . 119.08(12) ?
    C8 C7 C9 . . 119.73(13) ?
    N2 C1 C2 . . 120.09(13) ?
    N2 C1 C6 . . 120.89(13) ?
    C2 C1 C6 . . 119.02(14) ?
    C10 C11 C12 . . 111.23(13) ?
    C10 C11 H11A . . 109.4 ?
    C12 C11 H11A . . 109.4 ?
    C10 C11 H11B . . 109.4 ?
    C12 C11 H11B . . 109.4 ?
    H11A C11 H11B . . 108.0 ?
    N1 C6 C5 . . 119.52(14) ?
    N1 C6 C1 . . 121.03(13) ?
    C5 C6 C1 . . 119.45(14) ?
    C13 C12 C11 . . 115.33(13) ?
    C13 C12 H12A . . 108.4 ?
    C11 C12 H12A . . 108.4 ?
    C13 C12 H12B . . 108.4 ?
    C11 C12 H12B . . 108.4 ?
    H12A C12 H12B . . 107.5 ?
    C15 C14 C13 . . 115.44(14) ?
    C15 C14 H14A . . 108.4 ?
    C13 C14 H14A . . 108.4 ?
    C15 C14 H14B . . 108.4 ?
    C13 C14 H14B . . 108.4 ?
    H14A C14 H14B . . 107.5 ?
    C12 C13 C14 . . 112.02(13) ?
    C12 C13 H13A . . 109.2 ?
    C14 C13 H13A . . 109.2 ?
    C12 C13 H13B . . 109.2 ?
    C14 C13 H13B . . 109.2 ?
    H13A C13 H13B . . 107.9 ?
    C4 C5 C6 . . 120.31(17) ?
    C4 C5 H5 . . 119.8 ?
    C6 C5 H5 . . 119.8 ?
    C14 C15 C16 . . 112.72(16) ?
    C14 C15 H15A . . 109.0 ?
    C16 C15 H15A . . 109.0 ?
    C14 C15 H15B . . 109.0 ?
    C16 C15 H15B . . 109.0 ?
    H15A C15 H15B . . 107.8 ?
    C7 C9 H9A . . 109.5 ?
    C7 C9 H9B . . 109.5 ?
    H9A C9 H9B . . 109.5 ?
    C7 C9 H9C . . 109.5 ?
    H9A C9 H9C . . 109.5 ?
    H9B C9 H9C . . 109.5 ?
    C3 C2 C1 . . 119.96(16) ?
    C3 C2 H2 . . 120.0 ?
    C1 C2 H2 . . 120.0 ?
    C17 C16 C15 . . 114.54(18) ?
    C17 C16 H16A . . 108.6 ?
    C15 C16 H16A . . 108.6 ?
    C17 C16 H16B . . 108.6 ?
    C15 C16 H16B . . 108.6 ?
    H16A C16 H16B . . 107.6 ?
    C2 C3 C4 . . 121.23(17) ?
    C2 C3 H3 . . 119.4 ?
    C4 C3 H3 . . 119.4 ?
    C5 C4 C3 . . 120.02(17) ?
    C5 C4 H4 . . 120.0 ?
    C3 C4 H4 . . 120.0 ?
    C16 C17 H17A . . 109.5 ?
    C16 C17 H17B . . 109.5 ?
    H17A C17 H17B . . 109.5 ?
    C16 C17 H17C . . 109.5 ?
    H17A C17 H17C . . 109.5 ?
    H17B C17 H17C . . 109.5 ?
data_global
_journal_date_recd_electronic     2010-03-25
_journal_date_accepted     2010-03-26
_journal_name_full     'Acta Crystallographica, Section E'
_journal_year     2010
_journal_volume     66
_journal_issue      4
_journal_page_first     o992
_journal_page_last     o992
_journal_paper_category     QO
_journal_coeditor_code     BT5230
_publ_contact_author_name     'Sa\"id Lazar'
_publ_contact_author_address
;
Laboratoire de Biochimie, Environnement et Agroalimentaire (URAC 36),
Faculte des Sciences et Techniques Mohammedia
Universit\'e Hassan II Mohammedia-Casablana,
BP 146, 20800 Mohammedia,
Morocco
;
_publ_contact_author_email     'lazar_said@yahoo.fr'
_publ_contact_author_fax     '00212 5 23 31 53 53'
_publ_contact_author_phone     '00212 5 23 31 53 52'
_publ_section_title
;
2-Methyl-3-(<i>n</i>-octylsulfanyl)quinoxaline
;
loop_
    _publ_author_name
    _publ_author_footnote
    _publ_author_address
    'Ramli, Youssef' .
;
Laboratoire Nationale de Contr\^ole des M\'edicaments,
Direction du M\'edicament et de la Pharmacie,
BP 6206, 10000 Rabat,
Morocco
;
    'Slimani, Rachid' .
;
Laboratoire de Biochimie, Environnement et Agroalimentaire (URAC 36),
Facult\'e des Sciences et Techniques Mohammedia
Universit\'e Hassan II Mohammedia-Casablana,
BP 146, 20800 Mohammedia,
Morocco
;
    'Zouihri, Hafid' .
;
Laboratoires de Diffraction des Rayons X, Division UATRS
Centre National pour la Recherche Scientifique et Technique, Rabat,
Morocco
;
    'Lazar, Sa\"id' .
;
Laboratoire de Biochimie, Environnement et Agroalimentaire (URAC 36),
Facult\'e des Sciences et Techniques Mohammedia
Universit\'e Hassan II Mohammedia-Casablana,
BP 146, 20800 Mohammedia,
Morocco
;
    'Essassi, E. M.' .
;
Laboratoire de Chimie Organique H\'et\'erocyclique, Universit\'e Mohammed
V-Agdal,
BP 1014, Rabat, Morocco
;
