# Supplementary material for: 2-Methyl-3-(n-octylsulfan­yl)quinoxaline
Source: Acta Crystallogr Sect E Struct Rep Online. 2010 Mar 31;66(Pt 4):o992. doi: 10.1107/S1600536810011542 (PMC2983786; doi:10.1107/S1600536810011542)
Supplement: Supplementary file 2 [file e-66-0o992-Isup2.hkl]

# 
# h,k,l, Fc-squared, Fo-squared, sigma(Fo-squared) and status flag 
# 
data_I
_shelx_title ' zouihri_F127_yous32_0m in P-1' 
_shelx_refln_list_code          4 
_shelx_F_calc_maximum      189.58 
_exptl_crystal_F_000       312.00 
_reflns_d_resolution_high  0.6423 
 
loop_ 
 _symmetry_equiv_pos_as_xyz 
 'x, y, z' 
 '-x, -y, -z' 
 
_cell_length_a     7.3514 
_cell_length_b     8.2978 
_cell_length_c    14.2168 
_cell_angle_alpha  92.275 
_cell_angle_beta   98.706 
_cell_angle_gamma 103.810 
 
_shelx_F_squared_multiplier     1.000 
 
loop_ 
 _refln_index_h 
 _refln_index_k 
 _refln_index_l 
 _refln_F_squared_calc 
 _refln_F_squared_meas 
 _refln_F_squared_sigma 
 _refln_observed_status 
   1   0   0     3580.30     2978.51    131.01 o 
   2   0   0      223.28      263.52      2.58 o 
   3   0   0      353.99      326.00      3.26 o 
   4   0   0      274.78      304.99      3.32 o 
   5   0   0       62.74       57.53      1.45 o 
   6   0   0        1.87        0.33      0.90 o 
   7   0   0        9.66        9.28      1.73 o 
   8   0   0       13.06        7.35      2.05 o 
   9   0   0       16.56       17.69      3.81 o 
  10   0   0        0.38        6.84      3.65 o 
 -11   1   0        2.11        2.84      3.67 o 
 -10   1   0        0.06        2.34      3.24 o 
  -9   1   0        0.00        1.48      2.28 o 
  -8   1   0       10.13       11.35      2.42 o 
  -7   1   0       40.20       53.03      2.05 o 
  -6   1   0        6.92        5.72      0.84 o 
  -5   1   0        0.79        1.35      0.59 o 
  -4   1   0       26.67       38.34      0.94 o 
  -3   1   0       11.00       11.58      0.49 o 
  -2   1   0      145.38      160.09      1.69 o 
  -1   1   0     1782.18     1902.63     21.40 o 
   1   1   0     1599.86     1650.03     14.78 o 
   2   1   0     2375.43     2492.05     29.78 o 
   3   1   0     2245.52     2489.07     27.06 o 
   4   1   0        6.13        9.08      0.80 o 
   5   1   0       56.05       56.24      1.74 o 
   6   1   0        4.43        2.96      1.20 o 
   7   1   0       11.84        8.51      1.66 o 
   8   1   0        0.05       -1.35      1.70 o 
   9   1   0       30.18       29.11      4.82 o 
  10   1   0        1.09        2.18      4.41 o 
 -11   2   0        1.05        0.00      3.17 o 
 -10   2   0        0.82        1.58      2.88 o 
  -9   2   0        0.49       -0.22      1.93 o 
  -8   2   0        5.03        3.45      1.96 o 
  -7   2   0        0.86        0.04      0.87 o 
  -6   2   0       30.34       37.56      1.15 o 
  -5   2   0      111.00      109.45      1.64 o 
  -4   2   0     1120.89     1268.93     10.94 o 
  -3   2   0        1.73        1.20      0.35 o 
  -2   2   0      116.39      114.86      1.94 o 
  -1   2   0     1035.70     1048.43     16.86 o 
   0   2   0      318.76      351.72      3.33 o 
   1   2   0      171.93      165.33      1.57 o 
   2   2   0      309.96      317.84      3.14 o 
   3   2   0       27.73       27.60      1.06 o 
   4   2   0       27.37       24.25      1.42 o 
   5   2   0       81.22       83.08      2.69 o 
   6   2   0        9.95        6.65      1.29 o 
   7   2   0       64.15       57.96      2.74 o 
   8   2   0        6.02        3.75      1.96 o 
   9   2   0       10.18        9.08      2.25 o 
  10   2   0        0.22       -1.87      4.80 o 
 -11   3   0        0.91       -2.77      2.77 o 
 -10   3   0        3.23        3.53      2.99 o 
  -9   3   0       23.17       20.84      3.56 o 
  -8   3   0       57.53       55.23      2.70 o 
  -7   3   0        5.34        4.83      1.00 o 
  -6   3   0       20.28       21.14      1.23 o 
  -5   3   0        0.08       -0.54      0.54 o 
  -4   3   0      567.64      562.91      5.59 o 
  -3   3   0      152.35      159.58      1.95 o 
  -2   3   0      209.51      200.21      2.96 o 
  -1   3   0     1279.48     1301.52     13.97 o 
   0   3   0      129.64      118.72      1.20 o 
   1   3   0       95.74       93.92      1.15 o 
   2   3   0       67.34       61.80      1.03 o 
   3   3   0       10.76       12.17      0.68 o 
   4   3   0       44.69       42.62      1.43 o 
   5   3   0      269.36      252.19      4.20 o 
   6   3   0       48.28       44.51      1.90 o 
   7   3   0       39.65       41.53      2.21 o 
   8   3   0        2.32       -0.37      1.66 o 
   9   3   0       16.47       19.90      2.61 o 
  10   3   0        7.55       15.65      4.32 o 
 -11   4   0        2.25        2.55      3.06 o 
 -10   4   0       10.00        7.74      3.02 o 
  -9   4   0       31.50       38.57      3.01 o 
  -8   4   0       28.38       36.93      1.65 o 
  -7   4   0       95.40       91.86      2.25 o 
  -6   4   0      414.58      405.69      5.16 o 
  -5   4   0      151.59      147.90      2.85 o 
  -4   4   0       62.20       62.81      1.17 o 
  -3   4   0       58.52       58.06      1.89 o 
  -2   4   0       20.64       16.80      0.74 o 
  -1   4   0      447.33      450.29      4.64 o 
   0   4   0        0.04       -0.21      0.21 o 
   1   4   0       30.59       33.37      0.79 o 
   2   4   0       11.98       14.23      0.62 o 
   3   4   0       64.09       66.25      1.32 o 
   4   4   0       34.11       34.08      1.41 o 
   5   4   0       55.71       51.72      2.15 o 
   6   4   0        0.21       -0.67      1.11 o 
   7   4   0       10.37       10.46      1.66 o 
   8   4   0       14.51       17.63      2.62 o 
   9   4   0        3.51        5.05      3.62 o 
 -11   5   0        0.61       -2.55      2.55 o 
 -10   5   0        0.59        0.78      3.44 o 
  -9   5   0        0.19        0.04      1.87 o 
  -8   5   0       25.02       28.71      1.47 o 
  -7   5   0       64.38       64.06      1.83 o 
  -6   5   0      142.08      133.95      2.38 o 
  -5   5   0      149.93      143.64      2.26 o 
  -4   5   0      215.03      208.95      2.83 o 
  -3   5   0      215.98      218.59      4.00 o 
  -2   5   0       11.74       13.99      0.80 o 
  -1   5   0       82.71       85.25      1.13 o 
   0   5   0      106.97       93.62      1.25 o 
   1   5   0       95.34       93.40      1.47 o 
   2   5   0       11.74       13.78      0.70 o 
   3   5   0        5.30        5.20      1.00 o 
   4   5   0        7.73        6.98      1.06 o 
   5   5   0        0.26       -0.97      1.17 o 
   6   5   0       10.35       10.98      1.64 o 
   7   5   0        1.47        1.35      2.35 o 
   8   5   0        9.95        8.85      2.52 o 
   9   5   0        1.48       -2.21      2.21 o 
 -10   6   0        2.14        3.31      1.88 o 
  -9   6   0        4.30        5.13      1.42 o 
  -8   6   0        0.08       -0.32      0.91 o 
  -7   6   0        1.96        1.93      0.84 o 
  -6   6   0        0.05        0.24      0.85 o 
  -5   6   0       93.87       86.68      2.22 o 
  -4   6   0        6.96        8.20      0.83 o 
  -3   6   0        6.17        7.09      0.71 o 
  -2   6   0       50.09       43.57      1.39 o 
  -1   6   0       74.98       70.59      1.19 o 
   0   6   0        0.36        0.24      0.43 o 
   1   6   0       85.01       93.56      1.62 o 
   2   6   0       19.32       22.07      0.95 o 
   3   6   0       28.24       29.72      1.47 o 
   4   6   0       35.11       37.25      1.96 o 
   5   6   0        0.13        0.11      1.68 o 
   6   6   0        0.63       -1.39      1.39 o 
   7   6   0        5.99        6.93      2.33 o 
   8   6   0        1.10        0.11      2.68 o 
 -10   7   0        0.01        0.47      2.95 o 
  -9   7   0        0.88        3.22      1.44 o 
  -8   7   0        6.26        6.38      1.28 o 
  -7   7   0        1.83        2.39      1.02 o 
  -6   7   0        2.00        1.73      0.89 o 
  -5   7   0       46.27       46.36      1.85 o 
  -4   7   0       26.69       24.66      1.14 o 
  -3   7   0        0.06        0.73      1.04 o 
  -2   7   0        0.85        1.33      0.73 o 
  -1   7   0       13.00       15.40      0.78 o 
   0   7   0       47.49       52.13      1.28 o 
   1   7   0        6.51        6.75      0.79 o 
   2   7   0        0.61        0.99      0.73 o 
   3   7   0       17.36       16.74      1.44 o 
   4   7   0       59.75       59.52      2.77 o 
   5   7   0        1.49       -0.47      1.58 o 
   6   7   0        0.38        0.90      2.22 o 
   7   7   0        0.37        0.22      2.59 o 
 -10   8   0        0.02        5.18      3.85 o 
  -9   8   0        2.31        4.99      1.65 o 
  -8   8   0        0.83        0.27      1.13 o 
  -7   8   0        2.01        2.80      0.99 o 
  -6   8   0        0.17       -0.20      1.12 o 
  -5   8   0        0.01       -1.78      1.78 o 
  -4   8   0        0.37       -0.05      0.76 o 
  -3   8   0        0.99        2.02      0.74 o 
  -2   8   0       18.32       18.37      1.10 o 
  -1   8   0        8.04        6.79      0.64 o 
   0   8   0        0.17        0.10      0.67 o 
   1   8   0        2.68        1.48      0.80 o 
   2   8   0        4.38        4.43      1.05 o 
   3   8   0       11.99       12.73      1.79 o 
   4   8   0        2.30        3.27      1.69 o 
   5   8   0        0.66        2.38      1.77 o 
   6   8   0        1.25       -2.20      2.20 o 
  -9   9   0        5.13       11.66      3.02 o 
  -8   9   0        0.81        0.45      1.12 o 
  -7   9   0        0.28       -1.15      1.15 o 
  -6   9   0        0.06        1.36      1.18 o 
  -5   9   0        7.39        6.96      1.25 o 
  -4   9   0        4.14        4.64      0.98 o 
  -3   9   0        0.05       -0.75      0.96 o 
  -2   9   0        1.40        1.66      0.72 o 
  -1   9   0        8.42        8.52      0.76 o 
   0   9   0       50.67       55.49      1.56 o 
   1   9   0        2.69        2.12      1.20 o 
   2   9   0        0.79        1.83      1.21 o 
   3   9   0       10.23       17.21      2.04 o 
   4   9   0        1.37       -0.41      1.76 o 
   5   9   0        0.26        0.36      2.58 o 
  -9  10   0        0.05       -0.61      1.15 o 
  -8  10   0        0.61        0.97      1.08 o 
  -7  10   0        0.19        1.09      0.99 o 
  -6  10   0        0.76        0.61      1.94 o 
  -5  10   0        0.10       -1.05      1.05 o 
  -4  10   0        1.85        2.19      1.12 o 
  -3  10   0        3.83        3.49      0.89 o 
  -2  10   0        2.90        3.52      0.89 o 
  -1  10   0        2.00        1.37      0.93 o 
   0  10   0        4.01        4.50      1.01 o 
   1  10   0        0.43       -0.41      1.16 o 
   2  10   0        6.35        3.46      1.58 o 
   3  10   0       10.18        3.06      5.16 o 
   4  10   0        0.50       -1.75      2.43 o 
  -8  11   0        0.00       -0.36      1.54 o 
  -4  11   0        0.52       -0.10      1.61 o 
  -3  11   0        0.68       -0.06      0.91 o 
  -2  11   0        0.41       -1.22      1.31 o 
  -1  11   0        1.03        0.19      1.27 o 
   0  11   0        0.31       -1.06      1.06 o 
   1  11   0        0.02       -1.97      1.97 o 
   2  11   0        2.22       -1.47      2.19 o 
   3  11   0        0.38       -2.34      2.34 o 
  -5  12   0        0.05       -1.30      1.30 o 
  -4  12   0        1.02        1.26      1.23 o 
  -3  12   0        0.40        0.20      1.66 o 
  -2  12   0        0.39        1.20      1.41 o 
  -1  12   0        0.06       -2.65      2.65 o 
   0  12   0        0.22        0.66      3.21 o 
   1  12   0        0.08       -2.66      2.66 o 
  -1 -12   1        0.02        0.21      2.31 o 
   0 -12   1        0.40       -0.52      1.68 o 
   1 -12   1        0.87       -0.07      1.81 o 
   2 -12   1        0.48       -0.29      1.47 o 
   3 -12   1        0.40       -0.63      1.54 o 
  -3 -11   1        0.00       -2.34      2.34 o 
  -2 -11   1        0.89       -2.17      2.17 o 
  -1 -11   1        0.05       -0.73      1.48 o 
   0 -11   1        0.09       -1.20      1.56 o 
   1 -11   1        0.04        0.34      1.05 o 
   2 -11   1        0.26       -0.99      0.99 o 
   3 -11   1        0.28        0.52      0.82 o 
   8 -11   1        0.05       -0.74      1.45 o 
  -4 -10   1        1.28        2.25      3.81 o 
  -3 -10   1       29.54       34.64      2.59 o 
  -2 -10   1       10.16        9.25      1.53 o 
  -1 -10   1        0.00        0.44      1.03 o 
   0 -10   1        0.32       -0.83      0.83 o 
   1 -10   1        6.01        6.43      1.21 o 
   2 -10   1        4.03        4.89      0.90 o 
   3 -10   1        2.86        1.68      1.45 o 
   4 -10   1        1.17        0.39      1.20 o 
   8 -10   1        0.19       -0.96      0.96 o 
   9 -10   1        0.11        0.70      1.64 o 
  -5  -9   1        0.19       -0.42      4.01 o 
  -4  -9   1        7.13        6.91      1.97 o 
  -3  -9   1        6.85        7.95      1.80 o 
  -2  -9   1        1.44       -0.54      1.03 o 
  -1  -9   1        5.56        6.34      0.91 o 
   0  -9   1       61.93       66.92      1.65 o 
   1  -9   1       13.97       13.89      1.05 o 
   2  -9   1        5.90        4.89      0.97 o 
   3  -9   1        6.20        3.43      0.82 o 
   4  -9   1        0.26       -1.12      1.37 o 
   5  -9   1        4.34        0.50      4.50 o 
   6  -9   1        1.70        2.07      1.09 o 
   7  -9   1        0.02        0.85      1.21 o 
   8  -9   1        1.30        1.93      1.09 o 
   9  -9   1        1.45        2.72      1.27 o 
  -6  -8   1        0.81       -2.19      2.19 o 
  -5  -8   1        0.13       -0.62      1.68 o 
  -4  -8   1        2.05        4.10      1.66 o 
  -3  -8   1        0.86        0.22      1.17 o 
  -2  -8   1        3.13        3.17      0.94 o 
  -1  -8   1       41.32       44.04      1.41 o 
   0  -8   1       12.05       12.55      0.84 o 
   1  -8   1        2.22        2.11      0.60 o 
   2  -8   1       18.01       17.58      1.25 o 
   3  -8   1        4.53        3.10      0.78 o 
   4  -8   1       13.99       13.53      0.84 o 
   5  -8   1        0.50        1.02      0.95 o 
   6  -8   1       13.76       12.41      1.32 o 
   7  -8   1        0.03       -1.18      1.18 o 
   8  -8   1        0.16        0.67      1.18 o 
   9  -8   1        1.46        1.61      1.26 o 
  10  -8   1        0.25        1.35      2.13 o 
  -7  -7   1        0.55       -2.49      2.53 o 
  -6  -7   1        0.99       -2.01      2.01 o 
  -5  -7   1        0.56       -0.56      1.57 o 
  -4  -7   1       46.86       53.17      2.64 o 
  -3  -7   1        3.10        1.99      1.12 o 
  -2  -7   1        0.41       -0.50      0.70 o 
  -1  -7   1       13.95       16.57      0.92 o 
   0  -7   1       11.48       12.64      0.75 o 
   1  -7   1        4.51        3.85      0.55 o 
   2  -7   1       80.77       74.98      1.89 o 
   3  -7   1      100.31       90.89      2.25 o 
   4  -7   1      119.05       99.60      4.68 o 
   5  -7   1        0.60        2.24      0.77 o 
   6  -7   1       70.60       68.53      2.51 o 
   7  -7   1       39.41       37.23      1.60 o 
   8  -7   1       12.20       11.62      1.38 o 
   9  -7   1        0.04        0.61      2.48 o 
  10  -7   1        0.28       -2.73      2.73 o 
  -8  -6   1        3.94        4.71      4.86 o 
  -7  -6   1        0.29       -0.91      2.39 o 
  -6  -6   1        0.56       -0.35      1.40 o 
  -5  -6   1        1.90        0.90      1.23 o 
  -4  -6   1       21.70       25.12      1.69 o 
  -3  -6   1       11.14       13.23      1.02 o 
  -2  -6   1        4.45        4.47      0.72 o 
  -1  -6   1        4.35        4.25      0.64 o 
   0  -6   1        0.53       -0.32      0.38 o 
   1  -6   1       25.55       23.15      0.66 o 
   2  -6   1        8.10        7.40      0.84 o 
   3  -6   1       54.30       47.45      4.64 o 
   4  -6   1        5.73        4.97      0.93 o 
   5  -6   1      148.50      138.92      3.36 o 
   6  -6   1      134.74      121.42      2.44 o 
   7  -6   1       62.24       57.67      1.61 o 
   8  -6   1        5.18        7.07      1.06 o 
   9  -6   1       16.04       16.06      1.62 o 
  10  -6   1        4.03        3.32      2.54 o 
  -9  -5   1       10.10       10.99      3.15 o 
  -8  -5   1       18.64       14.77      2.62 o 
  -7  -5   1       10.86        8.78      1.93 o 
  -6  -5   1       38.26       37.44      2.16 o 
  -5  -5   1       36.72       37.09      2.01 o 
  -4  -5   1       17.93       17.74      1.42 o 
  -3  -5   1        0.26        1.04      0.64 o 
  -2  -5   1        6.45        6.93      0.68 o 
  -1  -5   1       62.62       55.01      1.40 o 
   0  -5   1        9.12       10.21      0.44 o 
   1  -5   1        2.90        2.88      0.36 o 
   2  -5   1        2.58        3.35      0.99 o 
   3  -5   1       59.25       52.84      1.41 o 
   4  -5   1      115.68      101.41      2.73 o 
   5  -5   1        6.57        4.61      0.64 o 
   6  -5   1        1.95        2.27      0.76 o 
   7  -5   1        2.32        2.67      0.95 o 
   8  -5   1       25.02       28.85      1.50 o 
   9  -5   1        8.60        9.77      1.80 o 
  10  -5   1        0.03        3.02      2.11 o 
  11  -5   1        0.06       -2.02      2.59 o 
  -9  -4   1        1.70        1.40      2.44 o 
  -8  -4   1       15.32       15.06      2.55 o 
  -7  -4   1       25.32       21.99      2.38 o 
  -6  -4   1       18.79       18.93      1.54 o 
  -5  -4   1        1.30        1.40      1.01 o 
  -4  -4   1       56.99       53.34      1.56 o 
  -3  -4   1        0.03       -0.10      0.59 o 
  -2  -4   1       37.57       35.94      0.86 o 
  -1  -4   1        2.79        3.03      0.40 o 
   0  -4   1       33.54       29.47      0.60 o 
   1  -4   1     1220.70     1169.74     16.08 o 
   2  -4   1       13.16       15.47      1.69 o 
   3  -4   1       12.55       11.86      0.64 o 
   4  -4   1      169.43      174.21      2.23 o 
   5  -4   1       86.81       82.05      1.42 o 
   6  -4   1       50.41       47.74      1.50 o 
   7  -4   1        0.10       -0.85      0.85 o 
   8  -4   1       18.55       20.99      1.48 o 
   9  -4   1        6.52        3.17      1.96 o 
  10  -4   1        3.43        2.52      2.88 o 
  11  -4   1        1.88       -0.18      2.81 o 
 -10  -3   1        1.98       -2.11      5.00 o 
  -9  -3   1        7.43        6.59      2.21 o 
  -8  -3   1        0.08       -0.42      1.44 o 
  -7  -3   1        6.36        4.50      1.60 o 
  -6  -3   1        0.41       -1.09      1.09 o 
  -5  -3   1       10.99        9.36      1.32 o 
  -4  -3   1        0.09        0.86      0.78 o 
  -3  -3   1      272.15      276.43      3.01 o 
  -2  -3   1      501.10      502.09      4.50 o 
  -1  -3   1       85.92       69.51      1.00 o 
   0  -3   1      162.01      165.61      1.87 o 
   1  -3   1     1234.01     1296.24     24.10 o 
   2  -3   1       14.21       14.21      2.41 o 
   3  -3   1      168.36      168.07      2.20 o 
   4  -3   1        0.67       -0.34      0.49 o 
   5  -3   1        4.43        3.64      0.62 o 
   6  -3   1        1.86        1.26      0.88 o 
   7  -3   1        8.82        7.91      1.08 o 
   8  -3   1       30.26       31.26      2.95 o 
   9  -3   1        0.53       -1.69      2.41 o 
  10  -3   1        5.30        5.87      3.17 o 
  11  -3   1        1.32       -0.76      2.99 o 
 -10  -2   1        0.10       -1.71      3.71 o 
  -9  -2   1        0.01       -1.62      2.09 o 
  -8  -2   1       12.15       12.66      2.26 o 
  -7  -2   1        6.34        5.54      1.56 o 
  -6  -2   1       26.05       19.17      1.56 o 
  -5  -2   1       35.00       36.09      1.89 o 
  -4  -2   1      205.61      197.26      3.85 o 
  -3  -2   1      499.71      531.78      5.99 o 
  -2  -2   1      156.85      175.22      2.04 o 
  -1  -2   1      198.24      193.74      1.72 o 
   0  -2   1     3336.57     3513.62     30.37 o 
   1  -2   1      537.96      544.19     13.11 o 
   2  -2   1       77.74       92.66      1.41 o 
   3  -2   1       20.40       25.47      0.67 o 
   4  -2   1      138.04      136.25      1.71 o 
   5  -2   1       66.19       68.18      1.42 o 
   6  -2   1       42.59       43.52      1.36 o 
   7  -2   1        0.30        0.37      0.89 o 
   8  -2   1       13.52       15.38      2.02 o 
   9  -2   1        1.86       -2.82      2.82 o 
  10  -2   1        0.04        1.87      3.06 o 
  11  -2   1        0.03       -2.91      3.06 o 
 -10  -1   1        0.16       -0.58      3.24 o 
  -9  -1   1        6.48        4.88      2.23 o 
  -8  -1   1        9.05        7.01      2.15 o 
  -7  -1   1       23.98       21.63      2.03 o 
  -6  -1   1       60.27       50.39      2.17 o 
  -5  -1   1       28.44       23.70      1.98 o 
  -4  -1   1        7.12        6.15      0.82 o 
  -3  -1   1     1610.47     1715.97     18.97 o 
  -2  -1   1      163.52      162.27      2.01 o 
  -1  -1   1      442.46      474.71      4.27 o 
   0  -1   1        3.70       -1.60      1.60 o 
   1  -1   1      291.24      317.75      5.83 o 
   2  -1   1      145.36      155.87      1.73 o 
   3  -1   1     2312.97     2648.35     23.04 o 
   4  -1   1       23.39       23.08      0.86 o 
   5  -1   1       63.56       62.87      1.33 o 
   6  -1   1       76.29       66.45      1.70 o 
   7  -1   1       24.60       26.11      1.79 o 
   8  -1   1        7.08        4.12      2.11 o 
   9  -1   1       11.11       13.13      2.68 o 
  10  -1   1        0.75       -1.51      2.84 o 
  11  -1   1        2.18        0.07      3.53 o 
 -11   0   1        0.12       -2.41      3.35 o 
 -10   0   1        0.06        0.88      2.56 o 
  -9   0   1        1.46       -1.81      2.26 o 
  -8   0   1        7.75        6.60      2.07 o 
  -7   0   1        0.02       -1.69      1.69 o 
  -6   0   1       47.26       46.85      1.63 o 
  -5   0   1       95.24      101.42      1.85 o 
  -4   0   1      181.95      182.21      2.81 o 
  -3   0   1      220.35      260.88      2.77 o 
  -2   0   1      156.97      168.22      1.85 o 
  -1   0   1      299.01      254.74      6.88 o 
   1   0   1       45.81       46.80      0.61 o 
   2   0   1      255.29      264.69      2.54 o 
   3   0   1     1041.91     1278.28     11.02 o 
   4   0   1      226.56      241.70      2.78 o 
   5   0   1       47.02       49.83      1.37 o 
   6   0   1       33.68       28.28      1.38 o 
   7   0   1       16.82       20.09      2.12 o 
   8   0   1       20.18       23.41      2.63 o 
   9   0   1        1.15       -1.08      2.88 o 
  10   0   1        0.05        1.66      3.42 o 
 -11   1   1        1.13        2.84      3.45 o 
 -10   1   1        6.14        6.62      2.80 o 
  -9   1   1        1.11        0.47      2.18 o 
  -8   1   1       47.79       49.60      4.37 o 
  -7   1   1       19.44       23.99      1.53 o 
  -6   1   1        0.89       -0.70      0.70 o 
  -5   1   1        3.23        2.94      0.59 o 
  -4   1   1        3.83        5.59      0.52 o 
  -3   1   1      362.14      443.74      3.87 o 
  -2   1   1       10.84       12.72      0.52 o 
  -1   1   1     2606.69     2923.79     27.88 o 
   0   1   1      227.24      231.49      3.83 o 
   1   1   1      197.87      225.01      2.25 o 
   2   1   1      846.58      877.79     11.90 o 
   3   1   1      398.95      401.69      4.34 o 
   4   1   1       14.31       10.48      0.78 o 
   5   1   1       30.37       35.25      1.42 o 
   6   1   1        0.05       -0.29      1.11 o 
   7   1   1        8.17       12.47      2.15 o 
   8   1   1        0.01        0.64      1.91 o 
   9   1   1        9.14        9.00      3.81 o 
  10   1   1        4.49        3.21      2.80 o 
 -11   2   1        2.66        2.34      3.27 o 
 -10   2   1        7.95        9.10      3.49 o 
  -9   2   1       10.28        7.71      2.43 o 
  -8   2   1       18.91       22.93      3.00 o 
  -7   2   1        3.31        6.93      1.03 o 
  -6   2   1       94.67       99.48      1.79 o 
  -5   2   1      137.92      145.48      1.95 o 
  -4   2   1      190.52      206.09      2.27 o 
  -3   2   1      113.15      135.55      1.52 o 
  -2   2   1       17.51       17.08      0.59 o 
  -1   2   1     7026.40     7113.78     89.79 o 
   0   2   1      324.52      334.47      2.90 o 
   1   2   1        9.63       10.85      0.41 o 
   2   2   1       11.78       13.35      0.56 o 
   3   2   1        1.13       -0.07      0.58 o 
   4   2   1      137.48      126.41      3.02 o 
   5   2   1        1.42        5.32      1.27 o 
   6   2   1       49.32       40.87      2.82 o 
   7   2   1       59.75       51.41      2.83 o 
   8   2   1       32.37       32.70      2.46 o 
   9   2   1        2.94        0.94      1.87 o 
  10   2   1        0.32       -1.67      2.57 o 
 -11   3   1        0.08       -2.16      2.99 o 
 -10   3   1        0.09       -2.52      2.55 o 
  -9   3   1       14.47       12.67      3.20 o 
  -8   3   1       53.98       68.24      2.98 o 
  -7   3   1        2.99        3.40      0.99 o 
  -6   3   1        6.07        5.26      0.93 o 
  -5   3   1        4.66        5.64      0.70 o 
  -4   3   1      255.22      247.46      2.85 o 
  -3   3   1      131.23      135.01      1.84 o 
  -2   3   1        2.57        3.76      0.49 o 
  -1   3   1      280.27      276.77      2.66 o 
   0   3   1        3.70        4.47      0.30 o 
   1   3   1      188.51      166.20      1.81 o 
   2   3   1        7.89        7.73      0.49 o 
   3   3   1        0.11        0.18      0.54 o 
   4   3   1       59.62       59.31      1.97 o 
   5   3   1       39.29       34.73      1.60 o 
   6   3   1       74.26       70.36      2.33 o 
   7   3   1       25.24       23.89      1.90 o 
   8   3   1       47.49       55.32      3.25 o 
   9   3   1       24.99       28.04      4.49 o 
 -11   4   1        0.88        1.15      2.84 o 
 -10   4   1        6.18        5.51      2.99 o 
  -9   4   1       25.99       34.38      2.93 o 
  -8   4   1       10.76       12.71      1.31 o 
  -7   4   1      104.62      104.77      2.33 o 
  -6   4   1      293.40      287.22      4.13 o 
  -5   4   1      420.80      419.99      4.31 o 
  -4   4   1       12.91       13.79      0.62 o 
  -3   4   1      257.06      267.64      3.11 o 
  -2   4   1        9.69       10.76      0.42 o 
  -1   4   1       76.04       69.66      0.96 o 
   0   4   1        1.24        0.97      0.32 o 
   1   4   1       17.32       18.63      0.61 o 
   2   4   1       14.68       14.39      0.64 o 
   3   4   1       27.14       28.57      0.95 o 
   4   4   1       44.55       42.64      1.66 o 
   5   4   1        2.74        2.44      1.07 o 
   6   4   1        0.26        1.02      1.17 o 
   7   4   1        1.43        1.08      1.42 o 
   8   4   1        5.16        5.96      2.53 o 
   9   4   1       12.28       15.53      3.21 o 
 -11   5   1        1.80        2.41      2.84 o 
 -10   5   1        0.12       -0.65      2.41 o 
  -9   5   1        0.29       -0.12      1.47 o 
  -8   5   1       25.44       27.43      1.47 o 
  -7   5   1       57.00       58.31      1.77 o 
  -6   5   1      150.99      149.96      2.58 o 
  -5   5   1       16.91       16.48      0.77 o 
  -4   5   1      374.84      378.85      4.25 o 
  -3   5   1      316.38      333.96      4.21 o 
  -2   5   1      332.98      346.07      3.49 o 
  -1   5   1       26.40       20.39      0.56 o 
   0   5   1       24.95       24.84      0.63 o 
   1   5   1       32.42       32.34      0.92 o 
   2   5   1        0.01       -0.52      0.52 o 
   3   5   1       12.17       12.31      0.83 o 
   4   5   1      180.47      172.03      3.35 o 
   5   5   1        5.66        4.96      1.37 o 
   6   5   1        3.12        3.91      1.47 o 
   7   5   1        0.33        0.08      1.79 o 
   8   5   1        0.90       -3.01      4.05 o 
 -11   6   1        3.89       -1.51      2.41 o 
 -10   6   1        0.85        0.51      1.81 o 
  -9   6   1        4.33        6.47      2.10 o 
  -8   6   1        2.34        2.94      1.81 o 
  -7   6   1        2.49        3.10      0.87 o 
  -6   6   1       20.32       17.86      0.96 o 
  -5   6   1        0.92        1.33      0.83 o 
  -4   6   1       29.25       33.55      1.24 o 
  -3   6   1       13.01       14.87      0.68 o 
  -2   6   1      123.93      118.06      1.77 o 
  -1   6   1       10.08        9.95      0.52 o 
   0   6   1       86.59       94.57      1.49 o 
   1   6   1      163.63      171.14      2.33 o 
   2   6   1       17.56       17.06      0.90 o 
   3   6   1        3.38        3.01      0.89 o 
   4   6   1       22.44       25.50      1.75 o 
   5   6   1        1.30       -1.21      1.21 o 
   6   6   1        4.62        6.23      1.69 o 
   7   6   1        8.51        8.39      2.39 o 
   8   6   1        0.09       -3.83      3.83 o 
 -10   7   1        0.10       -1.48      2.84 o 
  -9   7   1        7.30        5.36      1.18 o 
  -8   7   1        5.12        4.12      1.27 o 
  -7   7   1        0.03       -0.38      0.98 o 
  -6   7   1        9.87        9.26      1.02 o 
  -5   7   1       18.45       15.24      1.34 o 
  -4   7   1        4.46        4.95      0.75 o 
  -3   7   1       24.46       25.95      1.26 o 
  -2   7   1       21.95       25.28      1.26 o 
  -1   7   1       52.75       54.73      1.22 o 
   0   7   1      267.30      266.05      3.31 o 
   1   7   1       46.49       49.42      1.38 o 
   2   7   1        8.75       10.38      0.99 o 
   3   7   1       45.16       45.96      2.10 o 
   4   7   1       26.74       28.94      2.22 o 
   5   7   1        1.46        0.09      1.87 o 
   6   7   1        0.00       -3.35      3.35 o 
   7   7   1        1.68        0.92      4.17 o 
 -10   8   1        0.03        0.22      2.20 o 
  -9   8   1        0.05        1.06      1.50 o 
  -8   8   1        1.50        2.56      1.19 o 
  -7   8   1        2.20        2.00      0.99 o 
  -6   8   1       18.09       16.68      1.07 o 
  -5   8   1        0.02        0.23      1.80 o 
  -4   8   1        6.33        5.80      1.13 o 
  -3   8   1       11.06       12.80      1.15 o 
  -2   8   1       16.72       16.55      1.38 o 
  -1   8   1       19.38       21.18      0.90 o 
   0   8   1        0.12        0.54      0.69 o 
   1   8   1        0.00       -0.42      0.77 o 
   2   8   1       42.29       44.10      1.70 o 
   3   8   1      137.37      150.72      4.29 o 
   4   8   1        7.34        5.02      1.78 o 
   5   8   1        1.40        3.17      1.90 o 
   6   8   1        4.37        1.09      2.41 o 
  -9   9   1        4.76        4.58      1.43 o 
  -8   9   1        0.17        0.35      1.13 o 
  -7   9   1        1.50        1.03      1.33 o 
  -6   9   1        7.00        9.14      1.49 o 
  -5   9   1        7.82        8.65      1.41 o 
  -4   9   1        3.33        3.63      1.12 o 
  -3   9   1        2.69        2.36      0.80 o 
  -2   9   1        4.08        4.01      0.79 o 
  -1   9   1        1.89        3.13      0.75 o 
   0   9   1        0.00       -0.80      0.80 o 
   1   9   1        0.06       -0.91      0.91 o 
   2   9   1        2.37        0.88      1.66 o 
   3   9   1        0.24       -1.79      1.84 o 
   4   9   1        0.87       -1.65      1.69 o 
   5   9   1        0.59       -2.06      2.46 o 
  -9  10   1        0.43        0.24      1.24 o 
  -8  10   1        0.88        0.87      1.11 o 
  -7  10   1        0.11        0.29      2.21 o 
  -6  10   1        0.31       -0.15      0.96 o 
  -5  10   1        1.28        1.18      3.08 o 
  -4  10   1        4.67        5.11      1.03 o 
  -3  10   1        2.90        2.55      0.84 o 
  -2  10   1        3.32        3.11      0.98 o 
  -1  10   1        4.35        3.90      0.88 o 
   0  10   1        2.45        0.85      0.98 o 
   1  10   1        0.49       -0.16      1.32 o 
   2  10   1        0.01       -1.79      1.79 o 
   3  10   1        1.70       -1.95      1.95 o 
   4  10   1        0.81       -0.07      2.97 o 
  -8  11   1        0.19       -0.83      1.23 o 
  -7  11   1        0.22       -0.64      1.21 o 
  -6  11   1        3.63        3.68      1.01 o 
  -5  11   1        4.60        4.53      1.53 o 
  -4  11   1        0.02       -1.33      1.33 o 
  -3  11   1        2.42        2.14      1.06 o 
  -2  11   1        1.27        1.52      1.15 o 
  -1  11   1        6.94        6.17      1.31 o 
   0  11   1        0.01       -1.22      1.22 o 
   1  11   1        0.00       -2.03      2.03 o 
   2  11   1        0.06       -1.97      3.08 o 
   3  11   1        0.03       -1.53      2.38 o 
  -6  12   1        0.55       -0.63      3.63 o 
  -5  12   1        0.04        0.07      1.00 o 
  -4  12   1        2.55        1.41      1.93 o 
  -3  12   1        3.51        4.76      1.25 o 
  -2  12   1        1.13        1.86      2.06 o 
  -1  12   1        1.46       -0.73      1.67 o 
   0  12   1        0.75       -2.04      2.85 o 
   1  12   1        0.10       -2.51      2.51 o 
  -1 -12   2        0.06       -0.77      3.03 o 
   0 -12   2        0.21       -1.60      1.63 o 
   1 -12   2        0.71       -0.14      1.73 o 
   2 -12   2        0.49       -0.68      1.85 o 
   3 -12   2        0.63       -1.34      1.34 o 
  -3 -11   2        1.08       -1.33      2.34 o 
  -2 -11   2        0.14       -1.71      1.71 o 
  -1 -11   2        0.33       -1.29      1.29 o 
   0 -11   2        9.77       10.58      1.59 o 
   1 -11   2        1.94        1.56      1.41 o 
   2 -11   2        0.41       -0.49      0.85 o 
   3 -11   2        0.12       -1.22      1.22 o 
  -4 -10   2        0.42       -2.64      2.75 o 
  -3 -10   2        2.30        3.05      2.06 o 
  -2 -10   2        0.60        0.05      1.33 o 
  -1 -10   2        0.69        0.56      1.01 o 
   0 -10   2        0.18       -0.21      0.79 o 
   1 -10   2        1.29        1.02      0.86 o 
   2 -10   2        2.08        1.64      0.70 o 
   3 -10   2        0.02       -0.85      0.85 o 
   5 -10   2        0.00       -4.86      4.86 o 
   6 -10   2        0.21        3.20      5.76 o 
   7 -10   2        0.06       -0.29      5.79 o 
   8 -10   2        0.07       -0.63      1.40 o 
  -6  -9   2        0.04       -0.24      2.66 o 
  -5  -9   2        0.20        2.23      2.47 o 
  -4  -9   2       15.50       15.38      2.15 o 
  -3  -9   2        3.12        1.19      1.52 o 
  -2  -9   2        0.02       -0.73      1.02 o 
  -1  -9   2        1.15        0.45      1.00 o 
   0  -9   2        8.02       11.17      1.22 o 
   1  -9   2        1.66        1.84      0.70 o 
   2  -9   2        0.11       -0.52      0.90 o 
   3  -9   2        0.26        1.01      0.83 o 
   4  -9   2        7.28       -2.77      4.32 o 
   5  -9   2        8.32       12.34      5.72 o 
   6  -9   2        1.11        1.98      4.97 o 
   7  -9   2        1.36        1.11      1.17 o 
   8  -9   2        2.10        2.91      1.29 o 
   9  -9   2        0.04       -0.69      1.17 o 
  -6  -8   2        0.00        0.29      2.26 o 
  -5  -8   2        0.00        0.75      1.62 o 
  -4  -8   2       11.33       13.50      1.94 o 
  -3  -8   2        6.79        6.75      1.31 o 
  -2  -8   2        1.91        1.30      0.82 o 
  -1  -8   2       17.73       20.74      1.00 o 
   0  -8   2        0.01       -0.11      0.59 o 
   1  -8   2       12.52       12.66      0.79 o 
   2  -8   2        4.72        4.32      0.71 o 
   3  -8   2        0.64       -2.02      3.67 o 
   4  -8   2        3.70        4.21      4.39 o 
   5  -8   2       27.78       34.58      6.33 o 
   6  -8   2        0.00        1.36      1.04 o 
   7  -8   2        0.52        1.70      0.92 o 
   8  -8   2        0.32        0.97      1.16 o 
   9  -8   2        1.77        0.94      1.26 o 
  10  -8   2        0.76        4.54      1.93 o 
  -7  -7   2        0.79       -0.59      2.73 o 
  -6  -7   2        3.20        2.04      2.19 o 
  -5  -7   2        0.23        1.82      1.60 o 
  -4  -7   2        0.94        1.23      1.38 o 
  -3  -7   2        0.05       -0.77      0.90 o 
  -2  -7   2        3.04        4.01      0.78 o 
  -1  -7   2       28.42       30.02      1.07 o 
   0  -7   2       18.36       18.84      0.80 o 
   1  -7   2       12.27       13.40      0.89 o 
   2  -7   2        3.82        3.61      0.69 o 
   3  -7   2       48.60       51.06      6.26 o 
   4  -7   2       59.63       67.58      7.23 o 
   5  -7   2       52.61       48.17      1.51 o 
   6  -7   2       53.48       51.42      2.27 o 
   7  -7   2       26.73       24.32      1.45 o 
   8  -7   2        8.11        8.44      1.32 o 
   9  -7   2        0.00       -1.22      1.22 o 
  10  -7   2        0.29        4.25      3.17 o 
  -8  -6   2        7.68        7.73      3.06 o 
  -7  -6   2        3.22        0.38      2.18 o 
  -6  -6   2        0.00        1.99      1.68 o 
  -5  -6   2       12.44       11.89      1.53 o 
  -4  -6   2        9.93       13.01      1.40 o 
  -3  -6   2       16.28       20.91      1.25 o 
  -2  -6   2        3.18        2.84      0.69 o 
  -1  -6   2        2.05        2.37      0.58 o 
   0  -6   2        4.16        4.41      0.47 o 
   1  -6   2      155.28      149.88      2.06 o 
   2  -6   2        7.88        8.41      0.74 o 
   3  -6   2       11.06        8.24      3.78 o 
   4  -6   2        1.77        1.29      0.97 o 
   5  -6   2       43.21       39.12      2.64 o 
   6  -6   2      144.56      133.65      2.57 o 
   7  -6   2       38.38       32.91      2.21 o 
   8  -6   2       13.04       14.55      1.21 o 
   9  -6   2       16.43       17.86      1.57 o 
  10  -6   2        5.13        5.23      1.91 o 
  -9  -5   2        6.26        3.00      2.63 o 
  -8  -5   2        0.58        0.23      2.02 o 
  -7  -5   2       15.83       15.46      1.96 o 
  -6  -5   2       16.77       18.90      2.05 o 
  -5  -5   2       93.23       90.88      2.83 o 
  -4  -5   2       11.84        9.66      1.14 o 
  -3  -5   2        0.24       -0.67      0.67 o 
  -2  -5   2       19.99       19.96      0.84 o 
  -1  -5   2       43.99       42.22      1.00 o 
   0  -5   2       36.25       32.84      0.80 o 
   1  -5   2      251.19      251.58      3.70 o 
   2  -5   2       75.99       71.47      5.76 o 
   3  -5   2       60.87       48.98      5.22 o 
   4  -5   2      111.85      106.77      2.18 o 
   5  -5   2        0.80       -0.49      0.87 o 
   6  -5   2        2.34        0.67      0.72 o 
   7  -5   2        2.37        1.99      0.91 o 
   8  -5   2       24.96       23.82      1.41 o 
   9  -5   2       11.06       12.56      1.85 o 
  10  -5   2        2.05        6.05      2.99 o 
  -9  -4   2        4.13        1.92      2.95 o 
  -8  -4   2        1.78       -1.92      2.44 o 
  -7  -4   2       17.12       18.02      1.67 o 
  -6  -4   2        8.02        7.57      1.27 o 
  -5  -4   2       35.79       38.25      1.68 o 
  -4  -4   2       24.38       25.43      1.17 o 
  -3  -4   2        5.90        5.99      0.68 o 
  -2  -4   2       98.09       97.81      1.38 o 
  -1  -4   2        6.18        7.98      0.48 o 
   0  -4   2       72.15       83.78      1.19 o 
   1  -4   2      245.79      254.04      5.96 o 
   2  -4   2       12.11       12.87      1.70 o 
   3  -4   2        0.08       -0.57      0.57 o 
   4  -4   2      346.51      349.89      4.43 o 
   5  -4   2       70.23       68.78      1.35 o 
   6  -4   2       20.38       19.00      1.07 o 
   7  -4   2        0.97        2.41      0.94 o 
   8  -4   2        5.63        7.70      1.16 o 
   9  -4   2        0.30        0.00      1.91 o 
  10  -4   2        1.59       -2.30      2.55 o 
  11  -4   2        0.45       -2.70      2.70 o 
 -10  -3   2        0.32       -2.20      2.20 o 
  -9  -3   2       15.87       15.01      2.51 o 
  -8  -3   2        0.01       -1.54      1.54 o 
  -7  -3   2        9.55        9.79      1.67 o 
  -6  -3   2        0.24        0.21      1.14 o 
  -5  -3   2       17.63       19.15      1.49 o 
  -4  -3   2        7.21        7.05      0.83 o 
  -3  -3   2      779.03      794.75      7.69 o 
  -2  -3   2      926.22      890.29      7.56 o 
  -1  -3   2      150.54      159.52      1.66 o 
   0  -3   2     1045.09     1092.06      9.55 o 
   1  -3   2     1248.62     1326.45     26.42 o 
   2  -3   2      137.09      123.93      6.51 o 
   3  -3   2       26.60       23.64      0.71 o 
   4  -3   2       21.92       26.16      0.72 o 
   5  -3   2        4.32        4.77      0.81 o 
   6  -3   2       13.57       13.36      1.05 o 
   7  -3   2       28.69       34.41      1.52 o 
   8  -3   2        6.41        7.35      1.53 o 
   9  -3   2        0.20       -2.34      2.34 o 
  10  -3   2        0.01       -2.16      2.63 o 
  11  -3   2        1.75        1.51      3.20 o 
 -10  -2   2        0.11       -0.36      3.27 o 
  -9  -2   2       12.50       13.64      2.86 o 
  -8  -2   2        8.09        5.59      1.93 o 
  -7  -2   2        1.32       -0.09      1.22 o 
  -6  -2   2        0.65       -1.04      1.04 o 
  -5  -2   2       47.47       42.73      1.86 o 
  -4  -2   2      148.23      140.48      2.61 o 
  -3  -2   2      103.80      103.72      1.69 o 
  -2  -2   2       60.70       67.69      1.07 o 
  -1  -2   2     1440.51     1545.26     11.91 o 
   0  -2   2    35940.00    34583.15    770.32 o 
   1  -2   2     3246.90     3331.16     75.90 o 
   2  -2   2      179.55      187.47      2.67 o 
   3  -2   2      759.46      797.01      7.81 o 
   4  -2   2      294.34      322.38      3.32 o 
   5  -2   2       53.10       48.39      1.19 o 
   6  -2   2        7.55        2.06      0.84 o 
   7  -2   2       16.09       21.87      1.36 o 
   8  -2   2       12.57       13.51      1.94 o 
   9  -2   2       11.52       11.79      2.31 o 
  10  -2   2        0.49       -2.48      2.73 o 
  11  -2   2        0.37        1.44      3.49 o 
 -10  -1   2        0.07       -1.48      3.35 o 
  -9  -1   2        0.15        0.27      2.68 o 
  -8  -1   2       10.28        7.95      2.04 o 
  -7  -1   2       28.23       28.88      2.34 o 
  -6  -1   2        6.08        3.49      1.20 o 
  -5  -1   2        0.31       -0.64      0.82 o 
  -4  -1   2        0.31       -0.69      0.69 o 
  -3  -1   2        1.17        0.10      0.53 o 
  -2  -1   2       56.95       52.39      0.94 o 
  -1  -1   2     1232.07     1256.12     10.56 o 
   0  -1   2       36.77       57.44      0.62 o 
   1  -1   2     1797.71     1931.46     25.89 o 
   2  -1   2     1987.12     2216.54     24.08 o 
   3  -1   2     2312.32     2671.81     23.20 o 
   4  -1   2       10.61       16.40      0.69 o 
   5  -1   2       70.97       72.69      1.47 o 
   6  -1   2       15.10       10.85      1.02 o 
   7  -1   2        4.51        5.24      1.30 o 
   8  -1   2        0.50       -1.74      2.40 o 
   9  -1   2       33.41       40.11      3.45 o 
  10  -1   2        1.78        3.67      3.17 o 
 -11   0   2        1.17        2.99      3.56 o 
 -10   0   2        0.15        0.25      2.60 o 
  -9   0   2        0.36       -2.92      2.92 o 
  -8   0   2        1.64        0.16      1.51 o 
  -7   0   2        0.02       -1.38      1.38 o 
  -6   0   2       21.97       25.69      1.32 o 
  -5   0   2      102.94       98.39      1.74 o 
  -4   0   2     1196.96     1318.91     11.84 o 
  -3   0   2       28.29       26.46      0.73 o 
  -2   0   2      251.02      254.01      2.59 o 
  -1   0   2      346.67      348.37      4.32 o 
   0   0   2      256.59      249.46      2.65 o 
   1   0   2      335.57      314.80      2.75 o 
   2   0   2      338.26      340.73      3.07 o 
   3   0   2       37.58       44.29      0.95 o 
   4   0   2        8.34        4.92      0.55 o 
   5   0   2       98.41       94.47      1.74 o 
   6   0   2        5.38        2.06      0.90 o 
   7   0   2      127.71      119.74      4.46 o 
   8   0   2       12.17        9.47      2.72 o 
   9   0   2       17.48       14.50      3.96 o 
  10   0   2        0.93       -0.12      4.07 o 
 -11   1   2        0.39       -2.99      2.99 o 
 -10   1   2        2.44        1.08      2.54 o 
  -9   1   2       29.29       32.11      3.29 o 
  -8   1   2       81.44       87.78      3.51 o 
  -7   1   2        4.15        5.13      1.28 o 
  -6   1   2       68.36       72.59      1.54 o 
  -5   1   2        3.38        1.47      0.57 o 
  -4   1   2     1265.13     1431.71     11.82 o 
  -3   1   2      227.19      257.04      2.42 o 
  -2   1   2      232.25      257.16      2.18 o 
  -1   1   2     2567.15     2764.88     23.62 o 
   0   1   2      196.48      222.05      2.29 o 
   1   1   2       49.96       52.00      0.91 o 
   2   1   2      139.60      132.36      1.67 o 
   3   1   2       43.02       41.31      1.05 o 
   4   1   2      104.38      112.71      2.01 o 
   5   1   2      499.84      467.36      6.12 o 
   6   1   2       85.28       78.05      2.83 o 
   7   1   2       58.23       56.50      3.44 o 
   8   1   2        5.43        5.05      2.06 o 
   9   1   2       28.87       32.67      3.68 o 
  10   1   2       15.32       13.51      3.28 o 
 -11   2   2        2.69        0.54      3.24 o 
 -10   2   2       12.44       17.44      2.87 o 
  -9   2   2       37.35       37.11      3.25 o 
  -8   2   2       36.46       50.38      3.29 o 
  -7   2   2      133.58      132.85      2.99 o 
  -6   2   2      711.16      756.89      7.29 o 
  -5   2   2      354.61      381.66      3.95 o 
  -4   2   2      366.27      407.69      3.99 o 
  -3   2   2      187.83      232.56      2.14 o 
  -2   2   2       37.35       30.27      0.63 o 
  -1   2   2      775.12      799.90      6.47 o 
   0   2   2       17.91       23.55      0.61 o 
   1   2   2      222.43      210.98      2.14 o 
   2   2   2        3.96        3.69      0.45 o 
   3   2   2      102.95      109.86      2.03 o 
   4   2   2       54.49       54.89      1.65 o 
   5   2   2      183.22      170.31      3.47 o 
   6   2   2        1.26        0.66      1.10 o 
   7   2   2       20.84       25.25      1.98 o 
   8   2   2       15.47       19.14      3.28 o 
   9   2   2        6.26       10.38      2.26 o 
  10   2   2        1.40        4.17      2.92 o 
 -11   3   2        0.72       -2.30      2.88 o 
 -10   3   2        0.59        0.36      2.84 o 
  -9   3   2        0.92        1.33      2.52 o 
  -8   3   2       46.31       51.22      6.75 o 
  -7   3   2      101.56      101.56      2.34 o 
  -6   3   2      245.05      238.53      3.17 o 
  -5   3   2      305.06      320.13      3.54 o 
  -4   3   2      413.27      442.53      4.43 o 
  -3   3   2      826.11      921.95      8.97 o 
  -2   3   2       14.26       18.06      0.52 o 
  -1   3   2      272.73      283.57      2.51 o 
   0   3   2      284.98      274.50      2.76 o 
   1   3   2      345.73      347.41      3.34 o 
   2   3   2       43.50       43.42      0.92 o 
   3   3   2       42.17       37.83      1.07 o 
   4   3   2       30.73       32.21      1.56 o 
   5   3   2        0.08        0.26      0.96 o 
   6   3   2       21.37       21.47      2.04 o 
   7   3   2        1.08        0.33      1.60 o 
   8   3   2       20.72       23.37      2.42 o 
   9   3   2        3.64        1.71      2.01 o 
 -11   4   2        4.61        4.14      3.06 o 
 -10   4   2        4.12        4.71      2.77 o 
  -9   4   2        6.09        7.16      2.15 o 
  -8   4   2        0.81        1.06      1.44 o 
  -7   4   2        5.73        7.45      1.12 o 
  -6   4   2        0.17        0.72      0.88 o 
  -5   4   2      156.46      155.08      2.21 o 
  -4   4   2        6.07        8.90      0.53 o 
  -3   4   2       54.59       59.19      1.20 o 
  -2   4   2      167.52      154.63      1.96 o 
  -1   4   2      273.59      258.30      2.50 o 
   0   4   2        6.03        6.64      0.44 o 
   1   4   2      527.07      543.50      5.04 o 
   2   4   2       86.00       83.83      1.35 o 
   3   4   2       66.01       61.77      1.34 o 
   4   4   2       75.67       78.46      2.25 o 
   5   4   2        1.50        1.73      1.04 o 
   6   4   2        5.48        4.97      1.29 o 
   7   4   2       18.82       20.12      1.96 o 
   8   4   2        1.61        1.23      2.57 o 
   9   4   2        2.12       -0.18      2.46 o 
 -11   5   2        0.24        0.29      2.66 o 
 -10   5   2        0.14       -2.34      2.34 o 
  -9   5   2        4.63        6.28      3.89 o 
  -8   5   2       11.50       14.36      1.31 o 
  -7   5   2        1.51        2.24      0.91 o 
  -6   5   2        1.48        0.81      0.77 o 
  -5   5   2      134.20      127.39      1.91 o 
  -4   5   2       57.73       56.78      1.17 o 
  -3   5   2        3.96        4.76      0.46 o 
  -2   5   2       50.02       44.55      1.04 o 
  -1   5   2       59.41       64.48      1.01 o 
   0   5   2      202.83      197.84      2.23 o 
   1   5   2       15.59       14.76      0.77 o 
   2   5   2        3.84        5.74      0.65 o 
   3   5   2       75.30       66.51      1.63 o 
   4   5   2      156.38      150.14      3.13 o 
   5   5   2        4.13        6.22      1.42 o 
   6   5   2        1.29       -0.67      1.42 o 
   7   5   2        3.16        3.68      1.90 o 
   8   5   2        0.78       -1.46      2.36 o 
 -11   6   2        3.05        2.59      2.66 o 
 -10   6   2        0.04        3.73      3.71 o 
  -9   6   2        4.87        4.85      1.66 o 
  -8   6   2        3.02        4.06      1.06 o 
  -7   6   2        9.53        8.49      1.00 o 
  -6   6   2        5.04        3.32      0.80 o 
  -5   6   2        0.21       -0.21      0.48 o 
  -4   6   2        9.14        8.71      0.65 o 
  -3   6   2        5.71        6.76      0.57 o 
  -2   6   2       75.36       77.19      1.21 o 
  -1   6   2       30.08       27.02      0.73 o 
   0   6   2        0.11        0.36      0.68 o 
   1   6   2        7.07        5.61      0.74 o 
   2   6   2       22.02       23.99      1.00 o 
   3   6   2       40.15       41.90      1.64 o 
   4   6   2        5.08        4.31      1.43 o 
   5   6   2        4.45        5.60      1.54 o 
   6   6   2        6.37        5.24      1.95 o 
   7   6   2        3.73        3.70      2.28 o 
   8   6   2        0.00       -0.76      3.13 o 
 -10   7   2        1.42        0.06      2.55 o 
  -9   7   2       19.29       23.88      1.99 o 
  -8   7   2        1.71       -0.54      0.90 o 
  -7   7   2        1.35       -0.54      0.74 o 
  -6   7   2        2.00        3.52      0.95 o 
  -5   7   2       35.28       33.99      1.29 o 
  -4   7   2       18.16       16.31      1.05 o 
  -3   7   2        0.23        2.00      0.98 o 
  -2   7   2        5.64        5.55      0.55 o 
  -1   7   2       24.88       24.99      0.92 o 
   0   7   2      161.68      173.65      2.53 o 
   1   7   2       10.07       10.12      1.08 o 
   2   7   2        3.16        4.28      1.01 o 
   3   7   2       55.02       60.06      2.69 o 
   4   7   2        6.44        8.75      2.05 o 
   5   7   2        1.02        1.35      1.76 o 
   6   7   2        0.17       -1.02      2.17 o 
   7   7   2        1.06       -0.51      2.72 o 
 -10   8   2        0.77        4.86      3.09 o 
  -9   8   2        0.02        1.64      1.38 o 
  -8   8   2        3.86        2.62      1.66 o 
  -7   8   2        1.79        1.40      1.09 o 
  -6   8   2        1.85        1.76      0.96 o 
  -5   8   2        1.45        1.86      0.76 o 
  -4   8   2       10.03       10.57      1.27 o 
  -3   8   2       18.80       20.24      0.96 o 
  -2   8   2       13.58       13.88      0.83 o 
  -1   8   2        2.75        1.86      0.67 o 
   0   8   2       30.03       36.87      1.25 o 
   1   8   2        2.08        0.95      0.83 o 
   2   8   2       22.70       24.86      1.59 o 
   3   8   2       23.79       24.43      2.15 o 
   4   8   2        0.84       -0.42      1.60 o 
   5   8   2        2.60        2.71      2.43 o 
   6   8   2        2.21       -2.42      2.42 o 
  -9   9   2        1.07        1.51      1.37 o 
  -8   9   2        0.01       -0.58      1.18 o 
  -7   9   2        0.01       -1.03      1.03 o 
  -6   9   2        4.86        5.15      1.04 o 
  -5   9   2       11.05       10.62      1.01 o 
  -4   9   2        2.44        0.84      0.99 o 
  -3   9   2        3.60        2.20      0.88 o 
  -2   9   2        3.05        4.34      0.75 o 
  -1   9   2       10.99       11.00      0.97 o 
   0   9   2        0.51       -0.25      0.96 o 
   1   9   2        0.02       -1.03      1.03 o 
   2   9   2        3.82        1.44      1.34 o 
   3   9   2        0.51        0.48      1.65 o 
   4   9   2        0.32        0.66      2.11 o 
   5   9   2        0.74       -2.08      2.60 o 
  -9  10   2        0.00       -0.04      1.86 o 
  -8  10   2        1.71        0.69      1.20 o 
  -7  10   2        1.72        2.37      1.13 o 
  -6  10   2        0.04       -0.66      0.97 o 
  -5  10   2        0.70       -0.81      0.88 o 
  -4  10   2        6.59        6.77      1.00 o 
  -3  10   2        1.93        1.21      0.96 o 
  -2  10   2        1.77        0.60      1.22 o 
  -1  10   2        0.04       -0.14      0.94 o 
   0  10   2        1.68        1.17      1.17 o 
   1  10   2        1.00        2.00      1.42 o 
   2  10   2        1.61       -0.02      2.41 o 
   3  10   2        1.58       -1.61      3.40 o 
   4  10   2        1.20       -0.95      2.44 o 
  -8  11   2        0.35        1.53      1.21 o 
  -7  11   2        1.22        0.43      1.98 o 
  -6  11   2        3.72        1.36      1.12 o 
  -5  11   2        4.00        4.26      1.12 o 
  -4  11   2        1.68        0.08      1.06 o 
  -3  11   2        4.11        4.02      1.56 o 
  -2  11   2        1.10        1.14      1.20 o 
  -1  11   2        2.29        2.55      1.07 o 
   0  11   2        0.00       -0.74      1.64 o 
   1  11   2        0.12       -1.63      1.63 o 
   2  11   2        0.76        0.90      2.34 o 
   3  11   2        0.26       -2.33      2.33 o 
  -6  12   2        0.63       -0.23      1.20 o 
  -5  12   2        0.02       -0.06      1.41 o 
  -4  12   2        2.73       -0.95      1.15 o 
  -3  12   2        5.38        4.78      1.37 o 
  -2  12   2        3.38        2.12      1.48 o 
  -1  12   2        1.15        0.68      2.10 o 
   0  12   2        0.93        1.52      2.14 o 
   1  12   2        0.03       -1.30      2.41 o 
  -1 -12   3        0.00       -2.15      2.15 o 
   0 -12   3        0.26       -1.31      1.69 o 
   1 -12   3        1.12       -0.36      1.23 o 
   2 -12   3        0.60        0.90      1.78 o 
   3 -12   3        0.35       -4.10      4.73 o 
  -3 -11   3        0.84       -1.76      2.22 o 
  -2 -11   3        0.25       -1.59      1.59 o 
  -1 -11   3        0.46       -0.87      1.12 o 
   0 -11   3        9.45       12.70      1.30 o 
   1 -11   3        2.75        1.93      1.24 o 
   2 -11   3        1.31       -0.56      0.85 o 
   3 -11   3        1.61       -1.15      1.15 o 
   7 -11   3        0.02       -3.60      5.61 o 
  -4 -10   3        0.04       -2.51      3.72 o 
  -3 -10   3        0.09       -2.06      2.06 o 
  -2 -10   3        0.22        0.37      1.28 o 
  -1 -10   3        7.08        7.59      1.10 o 
   0 -10   3        1.40        1.15      0.95 o 
   1 -10   3        0.12        0.04      0.80 o 
   2 -10   3        1.34        2.31      1.00 o 
   3 -10   3        1.31       -1.10      1.10 o 
   4 -10   3        4.34        1.44      5.07 o 
   5 -10   3        0.47       -2.84      5.15 o 
   6 -10   3        5.30        0.97      5.76 o 
   7 -10   3        0.59        0.18      5.79 o 
   8 -10   3        0.02        0.72      2.20 o 
  -6  -9   3        0.15       -2.07      2.50 o 
  -5  -9   3        0.00       -2.29      2.29 o 
  -4  -9   3        7.20       10.96      2.01 o 
  -3  -9   3        0.43        0.08      1.47 o 
  -2  -9   3        0.11       -0.03      1.02 o 
  -1  -9   3        3.51        3.54      0.84 o 
   0  -9   3        2.26        2.59      0.72 o 
   1  -9   3        0.28        0.01      0.61 o 
   2  -9   3       13.75       15.49      2.07 o 
   3  -9   3       23.32       22.53      6.01 o 
   4  -9   3       25.06       32.39      6.55 o 
   5  -9   3        0.34       -4.28      4.28 o 
   6  -9   3       21.84       25.51      6.66 o 
   7  -9   3       16.10       15.28      1.41 o 
   8  -9   3        3.82        4.18      1.12 o 
   9  -9   3        0.16       -1.09      1.17 o 
  -7  -8   3        0.04       -0.68      3.22 o 
  -6  -8   3        0.83       -2.14      2.14 o 
  -5  -8   3        0.56       -1.68      1.68 o 
  -4  -8   3        6.44       11.91      1.83 o 
  -3  -8   3        2.59        3.28      1.27 o 
  -2  -8   3        0.70        0.22      0.82 o 
  -1  -8   3        0.91        1.66      0.70 o 
   0  -8   3        0.48       -0.52      0.57 o 
   1  -8   3        5.45        5.96      0.88 o 
   2  -8   3        3.41        3.77      0.79 o 
   3  -8   3        6.01        5.65      4.46 o 
   4  -8   3        1.42        0.58      4.07 o 
   5  -8   3       29.96       36.60      6.44 o 
   6  -8   3       40.61       34.26      3.27 o 
   7  -8   3       22.39       19.27      2.17 o 
   8  -8   3        1.35        2.62      1.16 o 
   9  -8   3        5.97        6.26      1.37 o 
  10  -8   3        1.82        5.09      1.73 o 
  -7  -7   3        2.78        0.26      2.60 o 
  -6  -7   3       11.47       10.68      2.46 o 
  -5  -7   3       18.05       16.87      1.98 o 
  -4  -7   3        4.46        4.55      1.48 o 
  -3  -7   3        0.32       -0.93      0.93 o 
  -2  -7   3        1.09        0.83      0.73 o 
  -1  -7   3       12.90       12.11      0.78 o 
   0  -7   3        3.68        3.81      0.59 o 
   1  -7   3        1.27        0.93      0.68 o 
   2  -7   3        1.61        2.18      0.81 o 
   3  -7   3       19.28       16.62      4.50 o 
   4  -7   3       32.16       28.79      5.58 o 
   5  -7   3        4.82        2.96      1.74 o 
   6  -7   3        0.21       -1.05      1.05 o 
   7  -7   3        0.67       -0.52      0.95 o 
   8  -7   3        6.47        5.47      1.26 o 
   9  -7   3        3.14        4.12      1.38 o 
  10  -7   3        0.02       -0.97      2.77 o 
  -8  -6   3        4.28        0.38      2.74 o 
  -7  -6   3        6.57        5.73      2.34 o 
  -6  -6   3        4.74        3.84      1.77 o 
  -5  -6   3        0.39       -0.32      1.41 o 
  -4  -6   3       12.01       15.99      1.46 o 
  -3  -6   3        1.19        1.43      0.73 o 
  -2  -6   3       26.46       25.74      1.04 o 
  -1  -6   3        3.04        2.49      0.65 o 
   0  -6   3        2.08        0.87      0.44 o 
   1  -6   3      133.55      122.78      3.25 o 
   2  -6   3        8.75        6.41      3.56 o 
   3  -6   3        0.50       -1.30      3.20 o 
   4  -6   3       77.46       69.79      6.32 o 
   5  -6   3       33.33       30.11      1.38 o 
   6  -6   3       18.34       15.37      1.10 o 
   7  -6   3        0.74       -0.97      0.97 o 
   8  -6   3       10.19       10.21      1.10 o 
   9  -6   3        2.60        1.69      1.37 o 
  10  -6   3        0.60       -0.75      3.02 o 
  -9  -5   3        3.73        6.24      2.75 o 
  -8  -5   3        0.12       -1.26      1.96 o 
  -7  -5   3        2.69        1.25      1.60 o 
  -6  -5   3        0.53       -1.13      1.23 o 
  -5  -5   3        1.92        0.48      1.19 o 
  -4  -5   3        2.96        3.73      0.96 o 
  -3  -5   3      117.10      115.30      2.03 o 
  -2  -5   3      170.52      169.10      2.20 o 
  -1  -5   3       15.81       13.90      0.65 o 
   0  -5   3       76.48       73.35      1.27 o 
   1  -5   3      414.19      427.46      5.92 o 
   2  -5   3       22.54       17.16      3.67 o 
   3  -5   3       38.59       35.16      4.97 o 
   4  -5   3        0.08       -0.81      0.81 o 
   5  -5   3        2.88        2.10      0.89 o 
   6  -5   3        1.76        0.05      0.73 o 
   7  -5   3        1.49        0.09      0.85 o 
   8  -5   3       10.89        9.93      1.18 o 
   9  -5   3        0.22       -1.25      1.77 o 
  10  -5   3        2.23       -0.94      3.35 o 
  -9  -4   3        0.16        0.43      4.03 o 
  -8  -4   3        4.11       -1.37      3.29 o 
  -7  -4   3        1.27       -0.29      1.26 o 
  -6  -4   3       11.02        7.00      1.28 o 
  -5  -4   3       12.98       12.35      1.22 o 
  -4  -4   3       82.70       79.69      1.85 o 
  -3  -4   3      119.29      121.44      1.84 o 
  -2  -4   3       29.17       33.26      0.83 o 
  -1  -4   3      131.80      126.87      1.50 o 
   0  -4   3     1393.12     1493.76     14.80 o 
   1  -4   3      330.21      321.41      5.17 o 
   2  -4   3        3.79        5.25      2.63 o 
   3  -4   3       38.40       33.06      1.21 o 
   4  -4   3       96.48       92.31      1.46 o 
   5  -4   3       31.23       30.99      0.97 o 
   6  -4   3       14.73       15.00      1.03 o 
   7  -4   3        0.02        1.20      0.91 o 
   8  -4   3       10.50       13.43      1.30 o 
   9  -4   3        1.51        1.62      1.70 o 
  10  -4   3        0.08        0.65      2.84 o 
 -10  -3   3        0.00       -2.31      2.31 o 
  -9  -3   3        2.00        1.86      2.34 o 
  -8  -3   3        5.48        5.24      1.88 o 
  -7  -3   3       12.95       13.10      1.62 o 
  -6  -3   3       30.04       28.95      1.81 o 
  -5  -3   3        4.94        4.23      1.15 o 
  -4  -3   3        1.21        0.39      0.69 o 
  -3  -3   3      310.23      301.84      3.43 o 
  -2  -3   3      108.26       99.25      1.48 o 
  -1  -3   3      156.07      148.05      1.55 o 
   0  -3   3        0.00       -0.28      0.28 o 
   1  -3   3       36.52       28.43      1.44 o 
   2  -3   3      138.44      132.29      2.55 o 
   3  -3   3      597.84      637.14      7.86 o 
   4  -3   3        5.14        5.15      0.57 o 
   5  -3   3       53.30       51.81      1.28 o 
   6  -3   3       54.94       52.34      1.60 o 
   7  -3   3       15.56       18.26      1.48 o 
   8  -3   3        2.25        2.71      1.66 o 
   9  -3   3       11.25       12.74      3.27 o 
  10  -3   3        0.87       -0.68      2.95 o 
 -10  -2   3        0.17        1.22      2.44 o 
  -9  -2   3        0.59        1.31      2.29 o 
  -8  -2   3        1.44        1.84      1.59 o 
  -7  -2   3        0.54       -1.37      1.37 o 
  -6  -2   3       31.47       29.39      1.75 o 
  -5  -2   3       74.98       78.56      2.43 o 
  -4  -2   3      156.27      150.72      2.74 o 
  -3  -2   3       44.83       47.26      1.15 o 
  -2  -2   3        3.15        3.55      0.40 o 
  -1  -2   3      125.05      100.09      1.16 o 
   0  -2   3      273.47      269.39      2.87 o 
   1  -2   3        0.04       -0.24      0.42 o 
   2  -2   3       91.85       96.80      1.82 o 
   3  -2   3      449.29      511.34      5.19 o 
   4  -2   3      132.19      140.50      2.23 o 
   5  -2   3       35.44       36.17      1.06 o 
   6  -2   3       31.80       25.70      1.56 o 
   7  -2   3       22.50       24.81      1.56 o 
   8  -2   3       19.00       20.94      2.67 o 
   9  -2   3        3.87        1.80      2.84 o 
  10  -2   3        0.02        1.04      3.17 o 
 -10  -1   3        3.86        2.91      3.49 o 
  -9  -1   3        1.69        0.29      1.82 o 
  -8  -1   3       43.05       38.73      2.91 o 
  -7  -1   3       13.06       12.94      1.85 o 
  -6  -1   3        0.07       -1.01      1.01 o 
  -5  -1   3        0.00       -0.80      0.80 o 
  -4  -1   3       46.09       51.61      1.55 o 
  -3  -1   3      206.76      203.75      2.96 o 
  -2  -1   3       71.15       73.58      1.04 o 
  -1  -1   3     1272.54     1356.04     10.33 o 
   0  -1   3       67.73       70.61      0.86 o 
   1  -1   3      204.26      226.47      2.25 o 
   2  -1   3      775.22      815.57     10.35 o 
   3  -1   3      278.22      284.34      3.23 o 
   4  -1   3       46.32       37.15      1.01 o 
   5  -1   3       60.92       66.42      1.46 o 
   6  -1   3        0.02       -0.01      0.78 o 
   7  -1   3        6.24        9.91      1.83 o 
   8  -1   3        0.46        1.52      2.66 o 
   9  -1   3        6.96        8.99      2.61 o 
  10  -1   3        6.09        5.72      3.63 o 
 -11   0   3        2.23        1.30      3.53 o 
 -10   0   3        9.26       13.18      3.28 o 
  -9   0   3       10.55        7.46      3.38 o 
  -8   0   3       10.45       13.32      2.21 o 
  -7   0   3       11.04       12.95      1.51 o 
  -6   0   3      105.76      104.20      2.70 o 
  -5   0   3      134.30      134.55      2.06 o 
  -4   0   3       54.18       55.40      1.20 o 
  -3   0   3      237.84      256.72      2.66 o 
  -2   0   3       60.56       63.05      1.36 o 
  -1   0   3     8063.85     8202.23     75.58 o 
   0   0   3      605.70      596.71      6.15 o 
   1   0   3       65.87       72.36      1.04 o 
   2   0   3       34.00       31.83      0.73 o 
   3   0   3       13.01       12.49      0.60 o 
   4   0   3      148.26      140.69      1.93 o 
   5   0   3        0.19       -0.24      0.68 o 
   6   0   3       73.89       62.21      2.32 o 
   7   0   3       85.74       71.44      3.31 o 
   8   0   3       38.63       37.70      3.79 o 
   9   0   3        3.67        1.66      2.43 o 
  10   0   3        0.90       -0.27      2.73 o 
 -11   1   3        0.01       -2.95      2.95 o 
 -10   1   3        0.24       -0.95      2.43 o 
  -9   1   3       14.58       14.66      5.80 o 
  -8   1   3       69.41       76.98      3.38 o 
  -7   1   3        3.98        4.08      1.50 o 
  -6   1   3        6.92        7.37      0.83 o 
  -5   1   3        1.37        2.70      0.58 o 
  -4   1   3      247.58      270.21      2.68 o 
  -3   1   3      136.77      166.17      1.86 o 
  -2   1   3        9.44        9.94      0.40 o 
  -1   1   3     1377.03     1528.37     12.24 o 
   0   1   3        4.15        2.58      0.41 o 
   1   1   3      284.65      285.05      3.35 o 
   2   1   3        1.82        2.11      0.40 o 
   3   1   3        5.36        6.60      0.55 o 
   4   1   3      124.17      125.88      2.18 o 
   5   1   3       15.57       15.57      1.18 o 
   6   1   3       79.98       64.96      2.78 o 
   7   1   3       34.14       31.12      3.02 o 
   8   1   3       77.31       89.23      8.01 o 
   9   1   3       39.85       45.67      5.96 o 
  10   1   3       12.29       11.79      3.19 o 
 -11   2   3        1.47        0.76      3.24 o 
 -10   2   3        6.41        4.17      3.17 o 
  -9   2   3       25.08       22.12      2.92 o 
  -8   2   3        9.93       16.99      2.51 o 
  -7   2   3      104.72      122.75      2.89 o 
  -6   2   3      373.67      409.66      4.61 o 
  -5   2   3      664.06      732.08      6.85 o 
  -4   2   3        8.83       13.46      0.58 o 
  -3   2   3      557.06      640.88      6.00 o 
  -2   2   3        8.38        8.41      0.43 o 
  -1   2   3      234.65      241.44      2.41 o 
   0   2   3       27.46       33.46      0.70 o 
   1   2   3       54.68       68.36      1.16 o 
   2   2   3       13.26       11.04      0.68 o 
   3   2   3       39.94       38.67      1.60 o 
   4   2   3       70.34       68.52      1.90 o 
   5   2   3        0.51        0.62      1.02 o 
   6   2   3        5.96        5.13      1.24 o 
   7   2   3        4.45        2.43      1.57 o 
   8   2   3        3.13        1.53      1.83 o 
   9   2   3       17.85       23.34      3.43 o 
  10   2   3        2.57        2.01      2.82 o 
 -11   3   3        1.58        5.69      3.42 o 
 -10   3   3        0.00       -0.61      2.70 o 
  -9   3   3        2.22        0.58      2.37 o 
  -8   3   3       33.21       43.91      3.09 o 
  -7   3   3       43.44       49.55      1.88 o 
  -6   3   3      191.84      200.51      2.82 o 
  -5   3   3       55.43       51.01      1.23 o 
  -4   3   3      740.36      805.62      6.86 o 
  -3   3   3      732.98      856.44      8.30 o 
  -2   3   3      365.14      411.53      3.67 o 
  -1   3   3       70.58       71.61      1.05 o 
   0   3   3       19.26       16.86      0.51 o 
   1   3   3       41.50       34.38      0.83 o 
   2   3   3        2.23        2.32      0.49 o 
   3   3   3       17.76       19.14      1.03 o 
   4   3   3      501.92      482.86      8.62 o 
   5   3   3       18.38       21.30      1.51 o 
   6   3   3        4.77        2.70      1.26 o 
   7   3   3        0.00       -1.09      1.35 o 
   8   3   3        3.46       -1.51      1.75 o 
   9   3   3        0.14       -2.51      2.51 o 
 -11   4   3        7.05        9.03      3.45 o 
 -10   4   3        1.52       -0.54      2.55 o 
  -9   4   3        6.87        9.08      2.46 o 
  -8   4   3        7.24        5.83      1.60 o 
  -7   4   3       14.74       14.56      1.18 o 
  -6   4   3        9.21        9.35      1.00 o 
  -5   4   3       26.66       25.47      0.97 o 
  -4   4   3       32.69       38.06      1.02 o 
  -3   4   3       37.10       53.98      1.03 o 
  -2   4   3      236.64      239.86      2.56 o 
  -1   4   3       43.11       37.53      0.74 o 
   0   4   3      370.50      403.90      4.04 o 
   1   4   3      578.85      598.13      5.55 o 
   2   4   3       38.26       36.04      0.96 o 
   3   4   3        4.77        5.40      0.82 o 
   4   4   3      136.50      127.67      2.82 o 
   5   4   3        6.49        5.51      1.19 o 
   6   4   3       14.42       14.56      1.52 o 
   7   4   3       16.43       16.02      1.94 o 
   8   4   3        0.17        0.19      2.26 o 
   9   4   3        0.37       -2.22      2.22 o 
 -11   5   3        0.17        4.32      2.91 o 
 -10   5   3        0.33       -0.58      2.45 o 
  -9   5   3       19.81       21.07      5.56 o 
  -8   5   3       11.37       11.84      1.30 o 
  -7   5   3        0.16        0.52      0.92 o 
  -6   5   3       20.90       20.49      1.16 o 
  -5   5   3       35.40       34.04      1.08 o 
  -4   5   3       25.96       25.74      0.87 o 
  -3   5   3       59.74       67.17      1.03 o 
  -2   5   3       58.66       62.42      1.04 o 
  -1   5   3      123.74      138.78      1.65 o 
   0   5   3      835.23      871.15      8.21 o 
   1   5   3      223.27      230.01      2.62 o 
   2   5   3       36.36       37.82      1.07 o 
   3   5   3      192.97      195.30      3.00 o 
   4   5   3       72.45       71.69      2.29 o 
   5   5   3        6.17        6.27      2.65 o 
   6   5   3        0.22        1.29      1.50 o 
   7   5   3        6.32        3.73      2.13 o 
   8   5   3        1.51       -1.29      3.17 o 
 -11   6   3        2.10        3.20      2.66 o 
 -10   6   3        0.03       -0.98      1.79 o 
  -9   6   3        0.32        2.89      1.91 o 
  -8   6   3        6.65        7.31      1.16 o 
  -7   6   3        5.45        5.51      1.00 o 
  -6   6   3       56.81       51.89      1.63 o 
  -5   6   3        0.89        1.62      0.71 o 
  -4   6   3       21.46       22.12      0.95 o 
  -3   6   3       28.82       29.54      0.85 o 
  -2   6   3       39.97       36.17      0.95 o 
  -1   6   3       35.99       39.59      1.00 o 
   0   6   3       11.33       10.20      0.68 o 
   1   6   3        0.12        1.10      0.70 o 
   2   6   3      110.91      104.62      2.10 o 
   3   6   3      433.02      428.42     11.38 o 
   4   6   3       29.45       29.67      1.91 o 
   5   6   3        6.55        7.49      1.86 o 
   6   6   3       19.13       22.54      2.16 o 
   7   6   3        2.61        3.15      2.28 o 
 -10   7   3        2.79        1.50      3.40 o 
  -9   7   3       14.10       13.64      1.69 o 
  -8   7   3        0.34        0.37      1.00 o 
  -7   7   3        5.00        4.23      0.96 o 
  -6   7   3       31.16       31.55      1.32 o 
  -5   7   3       26.05       27.30      1.09 o 
  -4   7   3        8.89       10.04      0.75 o 
  -3   7   3       16.41       17.22      0.83 o 
  -2   7   3       27.59       29.33      1.07 o 
  -1   7   3       21.10       25.13      1.49 o 
   0   7   3        2.61        3.50      0.79 o 
   1   7   3        0.01       -0.27      0.72 o 
   2   7   3        2.77        1.62      0.99 o 
   3   7   3        2.74        1.17      1.62 o 
   4   7   3        4.42        1.69      1.63 o 
   5   7   3        1.61        3.96      1.90 o 
   6   7   3        2.75       -0.71      3.44 o 
   7   7   3        0.16       -4.46      7.79 o 
 -10   8   3        4.95        6.44      3.24 o 
  -9   8   3        1.17        3.66      1.92 o 
  -8   8   3        4.23        1.87      1.69 o 
  -7   8   3        1.24        0.10      1.10 o 
  -6   8   3        1.92        2.12      0.91 o 
  -5   8   3        8.44        7.53      1.00 o 
  -4   8   3       24.68       24.92      1.18 o 
  -3   8   3       12.33       13.98      0.85 o 
  -2   8   3       12.91       12.14      0.90 o 
  -1   8   3       13.89       14.52      1.05 o 
   0   8   3        8.04        7.59      0.89 o 
   1   8   3        4.78        4.83      1.10 o 
   2   8   3        0.50       -1.07      1.09 o 
   3   8   3        9.85        5.55      2.60 o 
   4   8   3        5.40        6.28      2.44 o 
   5   8   3        0.86        2.53      2.35 o 
   6   8   3        0.02       -1.12      2.60 o 
  -9   9   3        0.01        2.42      1.84 o 
  -8   9   3        0.89        0.57      1.29 o 
  -7   9   3        1.10        1.04      1.13 o 
  -6   9   3       17.21       17.00      1.24 o 
  -5   9   3       25.00       26.36      1.41 o 
  -4   9   3        0.54        1.09      0.88 o 
  -3   9   3       15.56       17.23      1.18 o 
  -2   9   3        7.54        8.54      0.94 o 
  -1   9   3       39.89       43.41      1.59 o 
   0   9   3        0.17       -0.43      0.91 o 
   1   9   3        0.04       -0.44      1.36 o 
   2   9   3        0.15       -1.60      1.60 o 
   3   9   3        0.61       -1.77      1.92 o 
   4   9   3        0.07       -0.54      2.16 o 
   5   9   3        0.28       -4.08      4.08 o 
  -9  10   3        0.90        0.80      1.37 o 
  -8  10   3        2.73        4.07      1.37 o 
  -7  10   3        3.15        3.79      1.23 o 
  -6  10   3        1.87       -0.63      0.99 o 
  -5  10   3        0.09       -0.25      1.02 o 
  -4  10   3       11.79       11.29      1.52 o 
  -3  10   3       20.22       23.39      1.46 o 
  -2  10   3        6.74        7.33      1.10 o 
  -1  10   3       13.26       15.84      1.28 o 
   0  10   3        5.25        6.52      2.09 o 
   1  10   3        0.80       -1.34      1.42 o 
   2  10   3        0.41       -0.94      1.83 o 
   3  10   3        0.79       -2.61      2.61 o 
   4  10   3        0.96        0.73      3.65 o 
  -8  11   3        0.09       -0.02      1.79 o 
  -7  11   3        0.15       -1.56      1.56 o 
  -6  11   3        0.25        0.39      1.12 o 
  -5  11   3        2.68        1.98      1.19 o 
  -4  11   3        0.32       -1.08      1.08 o 
  -3  11   3        1.76        1.14      1.54 o 
  -2  11   3        0.54       -1.49      1.49 o 
  -1  11   3        0.18        0.77      1.26 o 
   0  11   3        0.36       -1.73      1.73 o 
   1  11   3        0.02       -2.03      2.03 o 
   2  11   3        0.97       -1.58      2.34 o 
  -6  12   3        0.00       -1.06      1.06 o 
  -5  12   3        0.87        2.19      1.50 o 
  -4  12   3        0.05       -1.72      2.05 o 
  -3  12   3        0.01       -1.29      1.29 o 
  -2  12   3        0.09       -1.48      1.99 o 
  -1  12   3        0.17        0.47      2.82 o 
   0  12   3        0.03       -1.86      1.86 o 
  -1 -12   4        0.13       -2.08      2.08 o 
   0 -12   4        0.03       -0.34      1.69 o 
   1 -12   4        0.10       -1.69      1.69 o 
   2 -12   4        0.13       -1.00      1.01 o 
   3 -12   4        0.03       -2.63      2.63 o 
  -3 -11   4        0.48        1.52      2.37 o 
  -2 -11   4        0.01       -3.20      3.20 o 
  -1 -11   4        0.20       -0.41      1.36 o 
   0 -11   4        1.11        1.94      1.08 o 
   1 -11   4        0.18       -0.96      0.96 o 
   2 -11   4        0.14       -0.80      0.80 o 
   3 -11   4        0.09       -2.05      2.05 o 
   5 -11   4        0.92        0.76      6.12 o 
   6 -11   4        0.35       -3.96      5.94 o 
   7 -11   4        0.58        0.94      6.33 o 
  -4 -10   4        2.21        4.40      3.76 o 
  -3 -10   4        0.92       -0.98      1.80 o 
  -2 -10   4        0.11       -1.24      1.24 o 
  -1 -10   4        2.25        2.13      0.94 o 
   0 -10   4        0.00       -0.90      0.90 o 
   1 -10   4        0.81        0.12      0.78 o 
   2 -10   4        0.01       -0.34      1.32 o 
   3 -10   4        0.17       -1.62      1.62 o 
   4 -10   4        0.93       -4.28      4.89 o 
   5 -10   4        4.93        8.02      5.87 o 
   6 -10   4        0.00        1.62      5.94 o 
   7 -10   4        0.09        4.86      6.33 o 
   8 -10   4        0.14       -0.97      1.81 o 
  -6  -9   4        0.64       -0.36      2.56 o 
  -5  -9   4        0.18       -0.40      2.37 o 
  -4  -9   4        0.06       -1.04      1.79 o 
  -3  -9   4        0.03       -0.90      1.95 o 
  -2  -9   4        0.22       -0.27      0.97 o 
  -1  -9   4        4.74        4.62      0.84 o 
   0  -9   4        2.07        1.27      0.80 o 
   1  -9   4        0.99       -0.34      0.69 o 
   2  -9   4        0.65        0.17      0.72 o 
   3  -9   4        8.87       14.68      5.47 o 
   4  -9   4       10.16        3.89      4.97 o 
   5  -9   4       14.65       20.58      6.23 o 
   6  -9   4       14.18       20.37      6.55 o 
   7  -9   4        7.38        8.28      1.69 o 
   8  -9   4        1.59        2.42      1.38 o 
   9  -9   4        0.02        0.84      1.17 o 
  -7  -8   4        0.67        0.09      2.62 o 
  -6  -8   4        0.01       -2.04      2.04 o 
  -5  -8   4        1.98       -0.70      1.84 o 
  -4  -8   4        1.40        0.82      1.54 o 
  -3  -8   4        1.51        2.84      1.25 o 
  -2  -8   4        0.10        0.48      0.79 o 
  -1  -8   4        0.06       -0.45      0.67 o 
   0  -8   4        1.99        2.81      0.62 o 
   1  -8   4       41.22       40.95      1.42 o 
   2  -8   4        2.80        3.15      0.77 o 
   3  -8   4        1.51        1.30      3.96 o 
   4  -8   4        0.14       -0.72      3.85 o 
   5  -8   4        7.28        5.87      4.75 o 
   6  -8   4       34.59       31.27      2.92 o 
   7  -8   4       10.26        9.61      2.13 o 
   8  -8   4        3.78        5.51      1.27 o 
   9  -8   4        5.37        6.20      1.38 o 
  -7  -7   4        3.85        4.74      2.83 o 
  -6  -7   4        3.46        2.09      2.46 o 
  -5  -7   4       21.09       22.52      2.19 o 
  -4  -7   4        2.17        0.80      1.31 o 
  -3  -7   4        0.19       -0.90      0.90 o 
  -2  -7   4        4.08        3.80      0.78 o 
  -1  -7   4        8.49        9.07      0.73 o 
   0  -7   4        4.72        3.55      0.57 o 
   1  -7   4       71.09       66.45      1.59 o 
   2  -7   4       17.06       15.37      1.19 o 
   3  -7   4       17.18       13.24      4.46 o 
   4  -7   4       22.75       21.95      4.93 o 
   5  -7   4        0.40       -0.69      0.69 o 
   6  -7   4        0.21       -0.97      1.04 o 
   7  -7   4        0.34       -0.93      1.47 o 
   8  -7   4        6.31        4.03      1.24 o 
   9  -7   4        3.46        2.90      1.38 o 
  10  -7   4        0.56       -0.50      2.88 o 
  -8  -6   4        0.24       -1.82      4.95 o 
  -7  -6   4        2.50        2.12      2.25 o 
  -6  -6   4        3.57        1.73      1.67 o 
  -5  -6   4        8.18       10.33      1.74 o 
  -4  -6   4        7.59        8.44      1.50 o 
  -3  -6   4        0.45       -0.63      0.83 o 
  -2  -6   4       23.53       25.60      1.03 o 
  -1  -6   4        0.01       -0.55      0.55 o 
   0  -6   4        7.27        5.16      0.51 o 
   1  -6   4       73.33       72.96      2.10 o 
   2  -6   4        0.20        0.22      3.42 o 
   3  -6   4        0.05       -3.09      3.09 o 
   4  -6   4       88.65       82.24      2.85 o 
   5  -6   4       22.25       20.69      1.13 o 
   6  -6   4        7.45        5.04      0.94 o 
   7  -6   4        0.30       -0.87      0.99 o 
   8  -6   4        3.07        2.88      0.99 o 
   9  -6   4        0.07       -1.34      1.47 o 
  10  -6   4        1.35        0.29      3.20 o 
  -9  -5   4        4.97        5.64      2.80 o 
  -8  -5   4        0.02       -0.82      3.59 o 
  -7  -5   4        3.16        5.33      1.65 o 
  -6  -5   4        0.04        0.82      1.31 o 
  -5  -5   4        1.88        1.76      1.21 o 
  -4  -5   4        4.09        4.44      1.22 o 
  -3  -5   4      228.84      235.80      3.59 o 
  -2  -5   4      218.10      215.29      2.59 o 
  -1  -5   4        7.38        8.91      0.57 o 
   0  -5   4      310.36      293.86      3.19 o 
   1  -5   4      391.95      375.92      5.31 o 
   2  -5   4       66.20       63.37      5.65 o 
   3  -5   4        7.65        5.59      0.77 o 
   4  -5   4       13.27       14.05      1.17 o 
   5  -5   4        5.76        4.31      0.92 o 
   6  -5   4       11.97       12.31      0.93 o 
   7  -5   4       11.98       14.04      1.12 o 
   8  -5   4        2.45        1.38      1.04 o 
   9  -5   4        0.41        2.81      1.49 o 
  10  -5   4        0.02       -0.52      1.98 o 
  -9  -4   4        5.00        3.08      2.63 o 
  -8  -4   4        2.81        0.75      1.99 o 
  -7  -4   4        0.00        0.03      1.37 o 
  -6  -4   4        0.01       -1.33      1.33 o 
  -5  -4   4       20.51       21.32      1.58 o 
  -4  -4   4       49.22       48.29      1.59 o 
  -3  -4   4       17.95       18.51      0.85 o 
  -2  -4   4        6.66        6.98      0.61 o 
  -1  -4   4      369.50      372.84      3.51 o 
   0  -4   4     5037.61     5305.45     50.23 o 
   1  -4   4     1021.24     1037.99     15.00 o 
   2  -4   4       41.93       39.30      1.57 o 
   3  -4   4      428.49      433.73      7.49 o 
   4  -4   4      182.72      183.30      2.39 o 
   5  -4   4       29.17       27.61      0.88 o 
   6  -4   4       12.85        9.13      1.11 o 
   7  -4   4       10.10       11.24      1.10 o 
   8  -4   4        7.26        7.01      1.33 o 
   9  -4   4        3.72        8.33      1.98 o 
  10  -4   4        0.31       -2.16      2.48 o 
 -10  -3   4        0.05       -0.06      2.38 o 
  -9  -3   4        0.33        1.07      2.57 o 
  -8  -3   4        6.25        5.31      3.76 o 
  -7  -3   4       10.43       11.36      1.91 o 
  -6  -3   4        3.41        2.03      1.41 o 
  -5  -3   4        1.32        0.34      1.03 o 
  -4  -3   4       13.29       12.39      0.89 o 
  -3  -3   4        9.57       10.83      0.72 o 
  -2  -3   4       15.42       14.44      0.63 o 
  -1  -3   4      302.68      322.40      2.79 o 
   0  -3   4       39.11       48.81      0.85 o 
   1  -3   4      254.03      270.72      3.33 o 
   2  -3   4      636.63      634.15      7.73 o 
   3  -3   4      817.76      862.41     10.55 o 
   4  -3   4       14.65       17.50      0.70 o 
   5  -3   4       42.96       41.32      1.31 o 
   6  -3   4       20.32       16.90      1.13 o 
   7  -3   4        0.08        1.31      1.05 o 
   8  -3   4        1.14        3.44      1.71 o 
   9  -3   4       20.89       27.16      3.38 o 
  10  -3   4        1.39       -2.55      2.55 o 
 -10  -2   4        0.00       -1.46      2.23 o 
  -9  -2   4        0.09        2.39      2.29 o 
  -8  -2   4        0.02       -0.87      1.51 o 
  -7  -2   4        0.31        0.03      1.25 o 
  -6  -2   4        6.98        6.18      1.31 o 
  -5  -2   4       49.97       45.82      1.92 o 
  -4  -2   4      410.77      385.57      5.26 o 
  -3  -2   4       11.24       14.07      0.70 o 
  -2  -2   4      139.23      122.38      1.44 o 
  -1  -2   4       70.53       78.02      1.07 o 
   0  -2   4       29.63       34.00      0.75 o 
   1  -2   4       75.54       78.02      1.09 o 
   2  -2   4       56.47       55.83      1.42 o 
   3  -2   4       15.03       20.72      0.74 o 
   4  -2   4        3.67        1.83      0.58 o 
   5  -2   4       43.68       45.60      1.32 o 
   6  -2   4        2.72        1.63      0.80 o 
   7  -2   4      131.03      125.26      2.86 o 
   8  -2   4       16.00       17.52      2.00 o 
   9  -2   4       19.53       29.90      4.43 o 
  10  -2   4        2.15        2.91      3.42 o 
 -10  -1   4        0.78        0.86      3.42 o 
  -9  -1   4       22.09       29.46      2.89 o 
  -8  -1   4       69.65       74.51      3.20 o 
  -7  -1   4        1.95        2.57      1.22 o 
  -6  -1   4       84.74       78.90      2.54 o 
  -5  -1   4       27.32       27.24      1.36 o 
  -4  -1   4      787.70      761.47     10.16 o 
  -3  -1   4      103.89       98.16      1.70 o 
  -2  -1   4       73.44       74.85      1.06 o 
  -1  -1   4      898.39      844.72      6.65 o 
   0  -1   4       76.41       73.23      0.94 o 
   1  -1   4       27.21       26.10      0.60 o 
   2  -1   4       65.84       60.91      1.15 o 
   3  -1   4       50.02       46.05      1.06 o 
   4  -1   4      111.37      118.85      1.91 o 
   5  -1   4      447.54      435.33      4.67 o 
   6  -1   4       91.89       90.61      2.00 o 
   7  -1   4       48.79       39.11      3.48 o 
   8  -1   4        8.38        7.08      2.48 o 
   9  -1   4       32.02       31.21      3.27 o 
  10  -1   4       19.94       25.77      4.70 o 
 -11   0   4        1.85       -1.76      3.35 o 
 -10   0   4        9.80       11.20      3.01 o 
  -9   0   4       27.68       23.41      2.36 o 
  -8   0   4       25.13       35.90      2.42 o 
  -7   0   4      112.00      103.06      2.93 o 
  -6   0   4      651.76      631.61      8.98 o 
  -5   0   4      516.76      516.35      5.50 o 
  -4   0   4      378.93      379.25      4.10 o 
  -3   0   4      345.38      400.48      3.94 o 
  -2   0   4       55.71       52.54      1.23 o 
  -1   0   4      450.04      410.72      4.85 o 
   0   0   4       62.44       71.91      1.11 o 
   1   0   4      309.19      282.50      3.06 o 
   2   0   4        1.60        3.05      0.38 o 
   3   0   4       67.43       81.37      1.25 o 
   4   0   4       46.19       44.42      1.14 o 
   5   0   4      297.23      299.87      3.88 o 
   6   0   4        4.06        2.70      1.25 o 
   7   0   4       23.37       24.07      2.53 o 
   8   0   4        8.15       13.02      3.28 o 
   9   0   4        6.75       11.49      2.82 o 
  10   0   4        1.89        4.68      2.81 o 
 -11   1   4        0.37        0.47      3.42 o 
 -10   1   4        0.19       -0.63      5.70 o 
  -9   1   4        1.34       -3.05      3.05 o 
  -8   1   4       49.49       55.49      2.71 o 
  -7   1   4       92.50       94.03      3.69 o 
  -6   1   4      245.12      237.17      3.20 o 
  -5   1   4      281.78      300.46      3.37 o 
  -4   1   4      400.76      449.78      4.16 o 
  -3   1   4     1372.36     1593.72     14.02 o 
  -2   1   4       54.97       69.09      1.20 o 
  -1   1   4      410.19      416.31      3.96 o 
   0   1   4      350.08      372.42      4.55 o 
   1   1   4      610.34      695.58      7.12 o 
   2   1   4      164.70      160.47      2.02 o 
   3   1   4      104.85       91.47      1.74 o 
   4   1   4       91.04       91.47      1.71 o 
   5   1   4        4.04        1.21      1.28 o 
   6   1   4       27.58       28.98      1.99 o 
   7   1   4        0.15        1.39      1.37 o 
   8   1   4       27.87       25.75      3.12 o 
   9   1   4        5.60        5.49      3.15 o 
  10   1   4        0.71       -0.47      2.73 o 
 -11   2   4        6.12       10.69      4.03 o 
 -10   2   4        4.96        2.14      5.45 o 
  -9   2   4        5.60        6.05      5.03 o 
  -8   2   4        6.50        6.38      2.22 o 
  -7   2   4       12.04       16.98      1.44 o 
  -6   2   4        0.74       -0.19      0.79 o 
  -5   2   4      116.70      134.40      2.20 o 
  -4   2   4        0.22        0.76      0.46 o 
  -3   2   4      143.04      178.07      2.14 o 
  -2   2   4      111.02      108.41      1.27 o 
  -1   2   4      463.17      483.02      4.58 o 
   0   2   4       10.17       16.48      0.52 o 
   1   2   4     2761.00     2957.26     28.27 o 
   2   2   4      236.40      221.07      3.03 o 
   3   2   4       74.62       72.44      1.73 o 
   4   2   4       92.71       95.67      2.89 o 
   5   2   4        3.37        2.26      1.06 o 
   6   2   4       15.13       14.42      1.50 o 
   7   2   4       35.99       32.56      2.66 o 
   8   2   4        1.23        0.18      1.74 o 
   9   2   4        2.24        1.71      3.69 o 
 -11   3   4        0.02       -1.37      2.81 o 
 -10   3   4        0.29        0.32      2.70 o 
  -9   3   4       10.18        9.86      3.13 o 
  -8   3   4       13.48       16.57      2.32 o 
  -7   3   4        0.72       -0.06      1.13 o 
  -6   3   4        0.38       -0.22      0.77 o 
  -5   3   4      178.47      177.76      2.97 o 
  -4   3   4       76.90       84.29      1.38 o 
  -3   3   4        5.03        5.84      0.49 o 
  -2   3   4      272.00      291.40      3.07 o 
  -1   3   4      166.75      175.55      1.92 o 
   0   3   4      582.26      594.05      5.61 o 
   1   3   4       20.96       25.15      0.80 o 
   2   3   4       21.75       21.16      0.83 o 
   3   3   4      204.01      184.72      2.89 o 
   4   3   4      321.81      313.73      7.63 o 
   5   3   4        4.47        3.48      1.16 o 
   6   3   4        1.76        1.87      1.27 o 
   7   3   4       11.25        9.60      1.98 o 
   8   3   4        2.81        0.17      1.91 o 
   9   3   4        0.03       -1.75      1.94 o 
 -11   4   4        5.63       -1.69      2.77 o 
 -10   4   4        0.01       -0.18      2.55 o 
  -9   4   4        4.02        2.81      2.70 o 
  -8   4   4        5.60        7.45      1.90 o 
  -7   4   4       18.89       22.86      1.45 o 
  -6   4   4       18.21       15.36      1.25 o 
  -5   4   4        0.82        0.83      0.74 o 
  -4   4   4       36.98       37.36      0.98 o 
  -3   4   4       57.93       45.52      0.95 o 
  -2   4   4      153.59      150.71      1.76 o 
  -1   4   4       91.09       89.78      1.39 o 
   0   4   4        1.14        0.32      0.44 o 
   1   4   4        1.24        1.68      0.52 o 
   2   4   4       66.91       64.13      1.30 o 
   3   4   4       94.80       94.03      2.09 o 
   4   4   4        5.08        5.22      1.22 o 
   5   4   4       13.97       10.39      1.44 o 
   6   4   4       19.91       20.20      1.80 o 
   7   4   4        7.04        9.00      1.81 o 
   8   4   4        0.07       -2.15      2.15 o 
 -11   5   4        0.54        0.76      2.77 o 
 -10   5   4        3.53       -1.84      2.41 o 
  -9   5   4       43.39       53.18      3.43 o 
  -8   5   4        1.78        2.73      1.33 o 
  -7   5   4        5.40        3.42      1.08 o 
  -6   5   4       15.72       14.91      1.16 o 
  -5   5   4       90.82       87.39      1.62 o 
  -4   5   4       43.99       43.60      1.09 o 
  -3   5   4        0.87       -0.01      0.33 o 
  -2   5   4       28.55       28.06      0.84 o 
  -1   5   4       47.73       45.80      1.01 o 
   0   5   4      394.86      395.10      4.36 o 
   1   5   4       17.28       18.01      0.81 o 
   2   5   4        7.66        9.26      0.79 o 
   3   5   4      172.70      169.70      3.58 o 
   4   5   4       17.49       19.50      1.46 o 
   5   5   4        1.60        3.17      1.40 o 
   6   5   4        0.02        3.37      1.78 o 
   7   5   4        4.28       -0.06      2.56 o 
   8   5   4        1.75        0.15      3.45 o 
 -11   6   4        0.10       -2.27      2.27 o 
 -10   6   4        2.06       -1.84      2.34 o 
  -9   6   4        0.03        3.12      1.89 o 
  -8   6   4       11.60       11.62      2.07 o 
  -7   6   4        8.60       13.25      1.21 o 
  -6   6   4        1.33        1.81      0.88 o 
  -5   6   4       11.61       10.38      0.82 o 
  -4   6   4       36.00       35.48      1.20 o 
  -3   6   4       54.85       58.63      1.60 o 
  -2   6   4       46.56       46.26      1.61 o 
  -1   6   4        1.47        2.12      0.63 o 
   0   6   4      136.56      138.63      2.41 o 
   1   6   4        5.01        3.36      0.75 o 
   2   6   4       56.98       57.41      1.65 o 
   3   6   4       25.91       25.70      1.73 o 
   4   6   4        0.28       -0.77      1.29 o 
   5   6   4       11.62       10.03      1.97 o 
   6   6   4        6.11        7.24      1.94 o 
   7   6   4        0.45       -1.66      4.21 o 
 -10   7   4        2.51        3.41      1.89 o 
  -9   7   4        3.07        4.95      3.43 o 
  -8   7   4        0.25        0.00      1.13 o 
  -7   7   4        0.01       -0.43      1.01 o 
  -6   7   4       12.78       11.04      1.09 o 
  -5   7   4       39.14       36.98      1.35 o 
  -4   7   4        6.83        5.70      0.81 o 
  -3   7   4       13.90       13.03      0.88 o 
  -2   7   4       11.94       15.01      0.96 o 
  -1   7   4       50.79       50.80      1.41 o 
   0   7   4        0.23       -0.25      0.68 o 
   1   7   4        0.70        0.53      0.77 o 
   2   7   4        1.96       -0.32      1.15 o 
   3   7   4        0.20        0.21      1.41 o 
   4   7   4        0.46        1.57      1.86 o 
   5   7   4        1.97        3.22      2.68 o 
   6   7   4        2.53       -2.50      6.24 o 
   7   7   4        0.62       -0.68      2.74 o 
 -10   8   4        0.89        5.18      3.42 o 
  -9   8   4        0.15        0.01      2.44 o 
  -8   8   4        6.46        6.15      1.41 o 
  -7   8   4        8.16        8.02      1.35 o 
  -6   8   4        0.23       -0.25      0.95 o 
  -5   8   4        4.83        5.36      0.82 o 
  -4   8   4       28.70       30.22      1.15 o 
  -3   8   4        5.36        5.86      0.85 o 
  -2   8   4        4.47        5.93      0.89 o 
  -1   8   4        5.27        5.57      0.96 o 
   0   8   4        9.90       12.05      1.23 o 
   1   8   4        4.35        2.68      1.11 o 
   2   8   4       12.33       12.39      1.99 o 
   3   8   4        3.64        3.44      1.63 o 
   4   8   4        5.22        5.75      2.06 o 
   5   8   4        0.64       -0.02      2.39 o 
   6   8   4        0.05       -2.52      2.52 o 
  -9   9   4        0.02        1.46      1.88 o 
  -8   9   4        1.25       -1.19      1.31 o 
  -7   9   4        4.84        4.41      1.35 o 
  -6   9   4       14.80       14.93      1.45 o 
  -5   9   4       19.64       20.30      1.48 o 
  -4   9   4        9.19        9.90      1.25 o 
  -3   9   4       23.15       24.46      1.60 o 
  -2   9   4        9.92       13.14      1.10 o 
  -1   9   4        7.40        7.93      1.32 o 
   0   9   4        0.11        0.72      1.27 o 
   1   9   4        1.05        0.65      1.62 o 
   2   9   4        5.93        3.41      2.02 o 
   3   9   4        1.08       -1.88      1.88 o 
   4   9   4        0.00       -1.63      2.41 o 
   5   9   4        1.50       -2.65      3.26 o 
  -9  10   4        1.41        0.40      1.84 o 
  -8  10   4        1.93        2.81      1.40 o 
  -7  10   4        0.71       -1.19      1.22 o 
  -6  10   4        1.44        1.00      1.22 o 
  -5  10   4        0.31        0.42      1.16 o 
  -4  10   4       10.00       12.89      1.29 o 
  -3  10   4       24.31       23.47      1.56 o 
  -2  10   4       17.32       19.23      1.33 o 
  -1  10   4        5.88        5.62      1.38 o 
   0  10   4        6.18        6.21      2.14 o 
   1  10   4        0.47       -0.10      2.03 o 
   2  10   4        0.13       -1.26      3.33 o 
   3  10   4        1.02       -1.67      3.08 o 
   4  10   4        1.16       -2.42      2.42 o 
  -7  11   4        0.08        0.24      1.38 o 
  -6  11   4        0.06       -1.17      1.22 o 
  -5  11   4        0.42       -0.49      1.21 o 
  -4  11   4        0.92        0.16      1.39 o 
  -3  11   4        5.35        2.41      1.37 o 
  -2  11   4        0.07       -1.60      1.60 o 
  -1  11   4        1.12       -1.38      1.65 o 
   0  11   4        1.14       -0.40      1.82 o 
   1  11   4        0.00       -2.21      2.21 o 
   2  11   4        0.52       -2.29      2.29 o 
  -6  12   4        0.01       -1.19      1.24 o 
  -5  12   4        0.88       -1.03      1.27 o 
  -4  12   4        0.10       -1.67      1.67 o 
  -3  12   4        1.66        0.13      2.44 o 
  -2  12   4        1.96       -1.42      2.15 o 
  -1  12   4        0.03       -2.71      2.71 o 
   0  12   4        0.26       -2.25      3.89 o 
  -1 -12   5        0.74       -3.47      4.40 o 
   0 -12   5        0.17       -0.32      2.05 o 
   1 -12   5        0.01        0.21      1.21 o 
   2 -12   5        0.01       -0.98      0.98 o 
   3 -12   5        0.28       -2.48      2.48 o 
  -3 -11   5        0.04       -3.51      3.51 o 
  -2 -11   5        0.00       -1.63      1.63 o 
  -1 -11   5        0.40       -1.39      1.39 o 
   0 -11   5        0.22       -1.00      1.00 o 
   1 -11   5        0.01        0.48      0.98 o 
   2 -11   5        2.06        1.44      0.81 o 
   3 -11   5        3.62       -0.14      2.05 o 
   4 -11   5        3.45       -0.07      5.76 o 
   5 -11   5        0.43       -3.24      5.94 o 
   6 -11   5        4.59        9.97      6.48 o 
   7 -11   5        4.08        7.74      7.09 o 
  -4 -10   5        1.08       -2.07      2.07 o 
  -3 -10   5        0.39       -1.06      2.01 o 
  -2 -10   5        0.11        0.82      1.39 o 
  -1 -10   5        0.18       -0.53      0.89 o 
   0 -10   5        0.08       -0.83      0.83 o 
   1 -10   5        0.88       -0.10      0.82 o 
   2 -10   5        1.09       -0.35      0.92 o 
   3 -10   5        0.43       -2.08      2.16 o 
   4 -10   5        0.26       -0.43      5.07 o 
   5 -10   5        3.66        3.42      5.97 o 
   6 -10   5        8.16        7.09      5.94 o 
   7 -10   5        5.37        8.74      6.51 o 
   8 -10   5        0.16       -1.87      1.87 o 
  -6  -9   5        2.10        2.77      3.65 o 
  -5  -9   5        5.19        8.64      2.71 o 
  -4  -9   5        0.94        0.33      1.85 o 
  -3  -9   5        0.22       -0.26      1.33 o 
  -2  -9   5        0.00       -0.92      0.96 o 
  -1  -9   5        1.68        1.86      0.80 o 
   0  -9   5        0.86        0.32      0.79 o 
   1  -9   5        1.10       -0.24      0.63 o 
   2  -9   5        0.13       -0.46      1.02 o 
   3  -9   5        3.67       -0.18      4.89 o 
   4  -9   5        6.49        2.41      4.68 o 
   5  -9   5        1.68        3.31      5.04 o 
   6  -9   5        0.00        0.97      5.33 o 
   7  -9   5        0.08       -0.76      4.82 o 
   8  -9   5        0.91        1.58      1.05 o 
   9  -9   5        0.73       -0.09      1.16 o 
  -6  -8   5        0.97        0.37      2.15 o 
  -5  -8   5        0.02       -1.23      2.02 o 
  -4  -8   5        1.07       -0.26      1.48 o 
  -3  -8   5        1.52       -0.15      1.17 o 
  -2  -8   5       12.87       14.70      1.03 o 
  -1  -8   5        0.99        0.19      0.68 o 
   0  -8   5        0.17       -0.56      0.56 o 
   1  -8   5        6.28        6.97      0.88 o 
   2  -8   5        1.06        1.47      0.86 o 
   3  -8   5        0.00        0.43      4.03 o 
   4  -8   5       25.20       26.70      5.79 o 
   5  -8   5        7.44        3.89      4.35 o 
   6  -8   5        4.77        2.56      1.35 o 
   7  -8   5        0.22       -0.30      0.95 o 
   8  -8   5        3.20        3.04      1.19 o 
   9  -8   5        0.65        0.95      1.61 o 
  -7  -7   5        0.61       -1.94      3.50 o 
  -6  -7   5        0.28       -2.50      3.54 o 
  -5  -7   5        0.11        0.70      1.50 o 
  -4  -7   5        2.22        2.83      1.42 o 
  -3  -7   5       35.46       34.68      1.64 o 
  -2  -7   5       32.18       34.28      1.34 o 
  -1  -7   5        0.97        1.15      0.61 o 
   0  -7   5       26.87       23.96      0.84 o 
   1  -7   5      142.72      140.85      3.96 o 
   2  -7   5       10.03       10.13      1.31 o 
   3  -7   5        5.78        5.51      3.89 o 
   4  -7   5        1.70        2.48      3.74 o 
   5  -7   5        1.53        1.56      0.90 o 
   6  -7   5        0.51       -0.11      1.08 o 
   7  -7   5        0.23        1.14      1.08 o 
   8  -7   5        2.20        2.29      1.48 o 
   9  -7   5        0.09        0.54      1.30 o 
  10  -7   5        0.38       -2.84      2.88 o 
  -8  -6   5        0.82       -2.51      2.51 o 
  -7  -6   5        0.11       -1.12      2.43 o 
  -6  -6   5        2.34        1.57      1.66 o 
  -5  -6   5        2.53        1.12      1.41 o 
  -4  -6   5       17.57       17.27      1.74 o 
  -3  -6   5       24.92       24.13      1.18 o 
  -2  -6   5        6.80        7.12      0.79 o 
  -1  -6   5       36.65       38.69      1.06 o 
   0  -6   5      459.69      457.21      4.42 o 
   1  -6   5      109.97      103.36      1.91 o 
   2  -6   5        0.00       -0.51      0.80 o 
   3  -6   5       27.50       23.14      1.19 o 
   4  -6   5       37.53       33.94      1.45 o 
   5  -6   5        9.68        8.93      1.17 o 
   6  -6   5        2.20        3.38      0.84 o 
   7  -6   5        0.00       -0.98      0.98 o 
   8  -6   5        3.84        3.07      1.28 o 
   9  -6   5        0.61        2.86      2.13 o 
  10  -6   5        0.07       -2.02      2.95 o 
  -9  -5   5        0.30        4.43      2.69 o 
  -8  -5   5        1.69        2.29      2.15 o 
  -7  -5   5        3.66        5.00      1.61 o 
  -6  -5   5        6.49        4.63      1.45 o 
  -5  -5   5        0.17       -1.14      1.53 o 
  -4  -5   5        2.63        3.34      0.99 o 
  -3  -5   5       80.03       82.06      1.75 o 
  -2  -5   5       27.91       25.87      0.96 o 
  -1  -5   5       29.51       29.10      0.85 o 
   0  -5   5        1.69        1.83      0.40 o 
   1  -5   5        2.52        3.01      0.85 o 
   2  -5   5       44.50       38.23      1.45 o 
   3  -5   5      129.85      130.35      2.85 o 
   4  -5   5        0.09        0.37      0.96 o 
   5  -5   5       21.13       20.03      0.97 o 
   6  -5   5       16.13       18.91      1.11 o 
   7  -5   5        5.34        4.08      0.97 o 
   8  -5   5        0.13        0.60      1.05 o 
   9  -5   5        6.59        8.82      1.99 o 
  10  -5   5        0.37       -1.22      2.55 o 
  -9  -4   5        0.05        2.48      3.22 o 
  -8  -4   5        0.00       -2.45      3.44 o 
  -7  -4   5        0.80        0.48      1.49 o 
  -6  -4   5       10.38       11.71      1.55 o 
  -5  -4   5       29.48       29.34      1.73 o 
  -4  -4   5       71.35       74.64      1.94 o 
  -3  -4   5        8.09        9.03      0.78 o 
  -2  -4   5        6.17        5.48      0.62 o 
  -1  -4   5       52.12       45.01      0.87 o 
   0  -4   5       39.91       40.26      0.83 o 
   1  -4   5        1.22        1.77      0.43 o 
   2  -4   5       31.47       29.77      1.30 o 
   3  -4   5       91.46       95.34      2.24 o 
   4  -4   5       43.83       45.90      1.34 o 
   5  -4   5       13.03       12.18      0.83 o 
   6  -4   5       17.18       16.57      1.31 o 
   7  -4   5       17.14       19.89      1.38 o 
   8  -4   5       10.68       13.43      1.70 o 
   9  -4   5        4.83        5.52      2.05 o 
  10  -4   5        0.26        1.19      2.88 o 
 -10  -3   5        1.29        1.07      2.45 o 
  -9  -3   5        1.60        2.07      2.84 o 
  -8  -3   5       22.43       26.19      2.41 o 
  -7  -3   5        4.67        5.07      1.40 o 
  -6  -3   5        2.72        1.38      1.18 o 
  -5  -3   5        2.16        0.02      1.03 o 
  -4  -3   5       59.83       59.86      1.92 o 
  -3  -3   5       54.45       52.46      1.27 o 
  -2  -3   5       45.42       48.11      1.17 o 
  -1  -3   5      265.00      283.41      2.99 o 
   0  -3   5        3.92        4.02      0.34 o 
   1  -3   5       95.04       81.52      1.46 o 
   2  -3   5      268.84      259.82      3.54 o 
   3  -3   5       74.51       74.61      1.54 o 
   4  -3   5       35.74       32.15      1.22 o 
   5  -3   5       65.31       66.01      1.64 o 
   6  -3   5        0.01        0.47      0.85 o 
   7  -3   5        2.93        4.40      1.06 o 
   8  -3   5        1.13        2.81      1.75 o 
   9  -3   5        3.45        9.37      7.30 o 
  10  -3   5        4.95        6.51      3.35 o 
 -10  -2   5        5.85       10.07      2.93 o 
  -9  -2   5        6.91        6.71      2.58 o 
  -8  -2   5        3.26        3.63      1.65 o 
  -7  -2   5       12.66       14.25      1.60 o 
  -6  -2   5       73.38       67.29      2.46 o 
  -5  -2   5       83.88       73.97      2.41 o 
  -4  -2   5        2.46        2.25      0.74 o 
  -3  -2   5      123.32      108.60      1.60 o 
  -2  -2   5        0.02       -0.28      0.37 o 
  -1  -2   5     2015.10     1940.70     16.14 o 
   0  -2   5      156.41      142.68      1.53 o 
   1  -2   5       46.18       43.08      0.76 o 
   2  -2   5       35.99       35.17      0.82 o 
   3  -2   5       27.40       25.96      0.86 o 
   4  -2   5       76.46       73.16      1.46 o 
   5  -2   5        8.87        7.18      0.86 o 
   6  -2   5       61.32       52.65      1.64 o 
   7  -2   5       72.69       67.46      2.18 o 
   8  -2   5       23.40       26.60      3.36 o 
   9  -2   5        3.34        6.55      4.44 o 
  10  -2   5        1.33       -2.29      2.29 o 
 -10  -1   5        0.43        0.76      3.31 o 
  -9  -1   5        9.18       11.94      2.38 o 
  -8  -1   5       51.65       55.22      3.29 o 
  -7  -1   5        5.06        5.87      1.25 o 
  -6  -1   5        3.08        2.54      1.19 o 
  -5  -1   5        0.13        0.29      0.96 o 
  -4  -1   5      143.95      134.79      2.75 o 
  -3  -1   5       48.74       49.28      1.35 o 
  -2  -1   5        0.17       -0.07      0.32 o 
  -1  -1   5     1132.27     1083.71      8.82 o 
   0  -1   5       57.90       55.19      0.88 o 
   1  -1   5      228.59      229.24      2.37 o 
   2  -1   5        0.66        0.53      0.40 o 
   3  -1   5        0.21       -0.07      0.42 o 
   4  -1   5      114.53      112.26      1.82 o 
   5  -1   5        1.74        2.26      0.79 o 
   6  -1   5       49.24       41.29      1.77 o 
   7  -1   5       25.82       22.08      3.00 o 
   8  -1   5       73.40       79.99      3.88 o 
   9  -1   5       40.60       37.98      2.63 o 
  10  -1   5       12.61        6.69      2.84 o 
 -11   0   5        1.39       -3.20      3.20 o 
 -10   0   5        4.28        7.01      2.94 o 
  -9   0   5       14.87       17.04      2.21 o 
  -8   0   5        2.88        5.45      1.63 o 
  -7   0   5       65.42       65.55      3.01 o 
  -6   0   5      240.32      245.07      4.16 o 
  -5   0   5      596.40      586.50      6.53 o 
  -4   0   5        2.66        3.34      0.62 o 
  -3   0   5      460.43      478.11      5.20 o 
  -2   0   5       78.84       85.42      1.39 o 
  -1   0   5      222.51      227.03      2.68 o 
   0   0   5       42.08       49.48      0.93 o 
   1   0   5      107.89      127.90      1.75 o 
   2   0   5       18.10       16.26      0.82 o 
   3   0   5       53.93       47.11      1.02 o 
   4   0   5       58.80       65.54      1.34 o 
   5   0   5        0.90        0.59      0.83 o 
   6   0   5       13.48       11.56      1.98 o 
   7   0   5        9.22       12.69      1.81 o 
   8   0   5        0.61       -1.98      1.98 o 
   9   0   5       16.68       20.04      3.17 o 
  10   0   5        2.62        0.40      4.14 o 
 -11   1   5        0.57       -0.83      3.38 o 
 -10   1   5        0.08        0.06      2.56 o 
  -9   1   5        3.54        1.12      2.19 o 
  -8   1   5       27.22       28.33      2.21 o 
  -7   1   5       15.88       15.98      1.72 o 
  -6   1   5      130.64      134.36      2.45 o 
  -5   1   5       88.78       83.56      1.50 o 
  -4   1   5      687.14      746.68      6.61 o 
  -3   1   5      673.76      805.92      6.41 o 
  -2   1   5      147.87      185.02      1.95 o 
  -1   1   5      153.15      178.35      2.01 o 
   0   1   5        7.85        5.31      0.69 o 
   1   1   5        0.16        3.14      0.72 o 
   2   1   5       12.00       12.52      0.66 o 
   3   1   5       12.72       12.77      0.74 o 
   4   1   5      795.55      787.30      7.87 o 
   5   1   5       30.10       30.70      2.34 o 
   6   1   5        3.20        3.53      1.40 o 
   7   1   5        0.95        1.11      1.47 o 
   8   1   5        5.99        4.85      2.39 o 
   9   1   5        0.01       -0.79      3.85 o 
 -11   2   5        7.75        5.72      3.56 o 
 -10   2   5        1.43       -0.08      3.00 o 
  -9   2   5        6.62        4.74      3.72 o 
  -8   2   5       11.04       10.54      3.37 o 
  -7   2   5       24.35       25.31      1.66 o 
  -6   2   5        0.08        0.53      0.79 o 
  -5   2   5       63.04       62.77      1.34 o 
  -4   2   5        6.28        7.45      0.54 o 
  -3   2   5       42.27       75.13      1.11 o 
  -2   2   5       81.75       84.82      1.11 o 
  -1   2   5      138.69      135.07      1.70 o 
   0   2   5      678.48      749.40      7.60 o 
   1   2   5     1131.09     1187.69     13.62 o 
   2   2   5       36.98       36.51      1.28 o 
   3   2   5        2.27        2.11      0.95 o 
   4   2   5      461.03      426.69      8.14 o 
   5   2   5       17.37       18.97      3.36 o 
   6   2   5       24.23       23.99      1.88 o 
   7   2   5       19.28       21.54      2.57 o 
   8   2   5        0.08        0.54      1.81 o 
   9   2   5        0.78        0.75      2.62 o 
 -11   3   5        0.01       -1.15      3.02 o 
 -10   3   5        0.60        3.49      3.06 o 
  -9   3   5       30.53       26.95      5.40 o 
  -8   3   5       13.77       12.56      2.99 o 
  -7   3   5        0.85       -0.42      2.65 o 
  -6   3   5       13.96       15.61      1.15 o 
  -5   3   5       41.19       37.41      1.10 o 
  -4   3   5       71.59       71.79      1.40 o 
  -3   3   5       55.55       73.74      1.17 o 
  -2   3   5       77.38       86.02      1.40 o 
  -1   3   5      184.21      204.86      2.26 o 
   0   3   5     1819.33     2052.46     18.04 o 
   1   3   5      608.51      613.46      6.24 o 
   2   3   5       64.69       62.32      1.52 o 
   3   3   5      494.67      466.11      7.41 o 
   4   3   5      127.00      112.63      3.09 o 
   5   3   5       14.92       13.07      1.91 o 
   6   3   5        1.67        0.81      1.37 o 
   7   3   5       14.93       13.96      2.91 o 
   8   3   5        3.89        1.92      1.93 o 
   9   3   5        0.05       -3.90      3.90 o 
 -11   4   5        3.99        3.71      3.09 o 
 -10   4   5        0.01        1.94      2.81 o 
  -9   4   5        3.56        8.46      3.02 o 
  -8   4   5       16.95       23.42      2.46 o 
  -7   4   5        8.30        7.84      1.18 o 
  -6   4   5       78.32       90.00      2.31 o 
  -5   4   5        7.04        7.04      0.74 o 
  -4   4   5       48.36       48.47      1.20 o 
  -3   4   5       63.99       57.79      1.17 o 
  -2   4   5       45.58       44.48      1.10 o 
  -1   4   5       53.86       54.82      1.09 o 
   0   4   5      141.35      116.57      1.67 o 
   1   4   5        3.01        1.30      0.58 o 
   2   4   5      168.50      164.35      2.35 o 
   3   4   5      909.21      831.83     10.39 o 
   4   4   5       80.01       70.10      2.24 o 
   5   4   5       16.08       16.83      2.33 o 
   6   4   5       50.84       54.00      2.53 o 
   7   4   5        4.75        1.86      1.79 o 
   8   4   5        0.53        1.17      2.51 o 
 -11   5   5        0.23       -2.02      2.66 o 
 -10   5   5        5.77       -2.59      2.59 o 
  -9   5   5       25.96       27.67      2.92 o 
  -8   5   5        0.37        1.74      1.60 o 
  -7   5   5        9.68       12.49      1.47 o 
  -6   5   5       68.11       74.61      2.09 o 
  -5   5   5       46.39       45.90      1.67 o 
  -4   5   5       16.56       17.69      0.86 o 
  -3   5   5       70.15       63.30      1.53 o 
  -2   5   5       96.47      100.17      1.55 o 
  -1   5   5       99.47       99.97      1.54 o 
   0   5   5       39.47       39.11      1.22 o 
   1   5   5        1.69        2.25      0.68 o 
   2   5   5        0.99        0.85      0.78 o 
   3   5   5       12.21       10.75      1.20 o 
   4   5   5       16.87       12.49      1.38 o 
   5   5   5        2.09        0.03      1.48 o 
   6   5   5        5.22        2.03      1.87 o 
   7   5   5        0.48       -1.88      2.43 o 
   8   5   5        1.48        1.58      3.58 o 
 -11   6   5        0.51        0.54      2.70 o 
 -10   6   5        8.39        6.15      2.70 o 
  -9   6   5        2.06        6.44      4.75 o 
  -8   6   5       10.28       10.86      1.56 o 
  -7   6   5        5.19        4.36      1.06 o 
  -6   6   5        6.99        7.06      0.98 o 
  -5   6   5       36.30       34.21      1.39 o 
  -4   6   5       80.66       73.13      1.85 o 
  -3   6   5       25.37       28.76      1.25 o 
  -2   6   5       25.88       25.52      1.15 o 
  -1   6   5       28.62       26.99      0.91 o 
   0   6   5       10.13       10.80      1.00 o 
   1   6   5       22.52       24.08      1.14 o 
   2   6   5        3.23        1.39      0.93 o 
   3   6   5       31.59       30.16      1.84 o 
   4   6   5       20.54       20.57      1.83 o 
   5   6   5        4.13        1.74      2.68 o 
   6   6   5        0.01       -1.26      2.07 o 
   7   6   5        0.59       -1.17      3.59 o 
 -10   7   5        3.53        3.94      3.02 o 
  -9   7   5        0.00        0.45      2.00 o 
  -8   7   5        3.58        2.52      1.15 o 
  -7   7   5        4.64        3.11      1.08 o 
  -6   7   5       54.35       55.84      1.97 o 
  -5   7   5       85.35       86.61      2.13 o 
  -4   7   5        5.26        3.37      0.88 o 
  -3   7   5       76.59       77.42      1.69 o 
  -2   7   5       33.47       32.92      1.29 o 
  -1   7   5      149.27      151.37      2.50 o 
   0   7   5        0.23        0.06      0.75 o 
   1   7   5        0.79        0.28      1.04 o 
   2   7   5        3.60        4.24      1.54 o 
   3   7   5        3.06        2.40      2.02 o 
   4   7   5        0.22        1.03      2.46 o 
   5   7   5        1.67        3.25      2.19 o 
   6   7   5        1.36       -4.41      5.22 o 
 -10   8   5        0.32       -0.86      3.20 o 
  -9   8   5        3.09        4.90      1.55 o 
  -8   8   5        8.57       11.67      1.29 o 
  -7   8   5        7.90        8.53      1.14 o 
  -6   8   5        3.84        1.59      0.95 o 
  -5   8   5        0.05        1.53      0.90 o 
  -4   8   5       34.07       37.66      1.49 o 
  -3   8   5       82.76       89.42      2.05 o 
  -2   8   5       32.00       34.62      1.41 o 
  -1   8   5       76.30       81.54      2.15 o 
   0   8   5       24.00       26.68      1.63 o 
   1   8   5        3.64       -0.29      1.91 o 
   2   8   5        0.48        0.88      1.97 o 
   3   8   5        4.06        5.57      5.52 o 
   4   8   5        5.29        3.99      2.79 o 
   5   8   5        0.05       -2.54      2.54 o 
  -9   9   5        0.00        1.61      1.92 o 
  -8   9   5        0.79        2.70      1.89 o 
  -7   9   5        0.76        0.12      2.57 o 
  -6   9   5        0.98        1.24      1.36 o 
  -5   9   5       10.08       10.69      1.41 o 
  -4   9   5        0.79        1.29      0.91 o 
  -3   9   5        6.46        5.83      1.22 o 
  -2   9   5        1.69        2.15      1.00 o 
  -1   9   5        0.26        0.48      1.01 o 
   0   9   5        1.62       -0.29      1.42 o 
   1   9   5        0.36        0.65      1.94 o 
   2   9   5        5.99        6.04      2.46 o 
   3   9   5        1.55       -0.20      2.37 o 
   4   9   5        0.01        3.52      2.74 o 
  -8  10   5        1.94       -0.81      1.83 o 
  -7  10   5        0.02       -1.06      1.33 o 
  -6  10   5        0.10       -1.56      1.56 o 
  -5  10   5        6.99        8.18      1.87 o 
  -4  10   5        0.20       -1.23      1.23 o 
  -3  10   5        0.41        0.41      0.99 o 
  -2  10   5        0.01       -1.05      1.05 o 
  -1  10   5        1.60        0.47      1.53 o 
   0  10   5        0.19       -1.68      1.68 o 
   1  10   5        0.01        2.05      4.23 o 
   2  10   5        0.04       -1.34      2.26 o 
   3  10   5        1.43       -0.89      5.27 o 
  -7  11   5        0.16       -0.92      1.35 o 
  -6  11   5        0.60        0.38      1.30 o 
  -5  11   5        0.31        0.86      1.33 o 
  -4  11   5        0.70        1.11      1.36 o 
  -3  11   5        0.03        0.70      1.81 o 
  -2  11   5        2.04        0.46      1.47 o 
  -1  11   5        0.09       -0.81      1.70 o 
   0  11   5        0.33       -1.89      1.89 o 
   1  11   5        0.63       -2.11      5.67 o 
   2  11   5        0.71        0.42      2.57 o 
  -5  12   5        0.21       -2.64      2.66 o 
  -4  12   5        0.00       -1.84      1.84 o 
  -3  12   5        0.07       -2.33      2.33 o 
  -2  12   5        1.22       -1.02      2.87 o 
  -1  12   5        0.33       -1.82      1.82 o 
  -1 -12   6        0.22       -3.06      3.06 o 
   0 -12   6        0.01       -0.86      1.38 o 
   1 -12   6        0.01       -0.80      1.38 o 
   2 -12   6        0.13        0.07      0.97 o 
  -3 -11   6        0.00       -2.61      2.61 o 
  -2 -11   6        0.00       -1.61      1.61 o 
  -1 -11   6        0.33       -0.52      1.74 o 
   0 -11   6        0.18       -0.94      1.02 o 
   1 -11   6        0.05       -1.06      1.06 o 
   2 -11   6        0.07       -0.33      1.09 o 
   3 -11   6        1.18       -1.91      2.02 o 
   4 -11   6        1.25        2.37      5.79 o 
   5 -11   6        2.82       -1.19      6.08 o 
   6 -11   6        2.65        5.11      7.16 o 
   7 -11   6        1.44        3.96      6.87 o 
  -4 -10   6        0.08       -2.17      2.17 o 
  -3 -10   6        0.01       -1.58      2.66 o 
  -2 -10   6        0.06       -1.37      1.37 o 
  -1 -10   6        0.00       -0.76      1.17 o 
   0 -10   6        0.18       -0.12      0.88 o 
   1 -10   6        5.47        4.28      1.12 o 
   2 -10   6        0.53       -0.47      0.88 o 
   3 -10   6        0.28       -0.44      1.60 o 
   4 -10   6        0.30        4.57      6.12 o 
   5 -10   6        0.96        7.66      5.87 o 
   6 -10   6        6.02        7.84      6.19 o 
   7 -10   6        2.03        1.58      6.23 o 
   8 -10   6        0.65       -1.87      1.87 o 
  -5  -9   6        3.21       -0.67      2.34 o 
  -4  -9   6        0.25        1.27      1.84 o 
  -3  -9   6        0.13        0.76      1.39 o 
  -2  -9   6        0.30        1.07      1.04 o 
  -1  -9   6        0.76        0.63      0.87 o 
   0  -9   6        0.20       -0.72      0.72 o 
   1  -9   6       18.51       16.54      1.19 o 
   2  -9   6        2.76        2.86      0.80 o 
   3  -9   6        2.52        1.12      4.43 o 
   4  -9   6        2.48        1.94      4.57 o 
   5  -9   6        0.03        3.81      5.40 o 
   6  -9   6        0.09        1.87      5.61 o 
   7  -9   6        0.01       -1.40      5.40 o 
   8  -9   6        0.91       -0.57      1.21 o 
  -6  -8   6        1.06       -1.12      2.09 o 
  -5  -8   6        0.79        0.57      2.00 o 
  -4  -8   6        1.04        3.64      1.59 o 
  -3  -8   6        0.06       -0.90      1.15 o 
  -2  -8   6        4.16        4.80      0.91 o 
  -1  -8   6        0.04       -0.68      0.68 o 
   0  -8   6        0.42       -0.58      0.58 o 
   1  -8   6       25.52       20.53      1.16 o 
   2  -8   6        1.42        1.26      0.82 o 
   3  -8   6        0.01       -1.48      3.96 o 
   4  -8   6       18.67       28.39      5.90 o 
   5  -8   6        3.80        1.37      4.39 o 
   6  -8   6        1.60        1.19      1.09 o 
   7  -8   6        0.05       -0.95      0.95 o 
   8  -8   6        0.81        0.86      1.33 o 
   9  -8   6        0.00        0.17      2.08 o 
  -7  -7   6        0.45       -2.08      2.08 o 
  -6  -7   6        0.01       -0.85      2.22 o 
  -5  -7   6        0.01       -0.55      1.48 o 
  -4  -7   6        1.79        1.52      1.40 o 
  -3  -7   6       62.04       62.72      2.10 o 
  -2  -7   6       41.15       46.12      1.60 o 
  -1  -7   6        0.61       -0.01      0.62 o 
   0  -7   6       60.88       57.22      1.24 o 
   1  -7   6       74.55       73.10      1.83 o 
   2  -7   6       16.12       14.12      0.93 o 
   3  -7   6        3.40        2.49      0.76 o 
   4  -7   6        9.36        9.58      1.45 o 
   5  -7   6        3.00        2.12      0.98 o 
   6  -7   6        4.17        2.81      1.19 o 
   7  -7   6        3.29        1.97      1.09 o 
   8  -7   6        0.50        0.22      1.17 o 
   9  -7   6        0.24        1.02      1.49 o 
  -8  -6   6        0.48       -2.37      2.58 o 
  -7  -6   6        0.12       -0.59      2.70 o 
  -6  -6   6        0.13       -1.53      1.53 o 
  -5  -6   6        4.76        5.63      1.58 o 
  -4  -6   6       12.29       15.11      1.68 o 
  -3  -6   6        0.08       -0.75      0.75 o 
  -2  -6   6        0.02       -0.66      0.66 o 
  -1  -6   6       65.25       66.57      1.37 o 
   0  -6   6      857.36      858.28      9.49 o 
   1  -6   6      223.52      218.94      3.10 o 
   2  -6   6        6.54        6.02      1.02 o 
   3  -6   6      133.30      130.12      2.97 o 
   4  -6   6       61.41       53.08      5.53 o 
   5  -6   6        8.97        6.88      1.21 o 
   6  -6   6        6.00        4.71      0.99 o 
   7  -6   6        3.54        5.36      1.13 o 
   8  -6   6        2.36        2.13      1.27 o 
   9  -6   6        0.42        1.58      1.56 o 
  10  -6   6        0.10       -2.02      3.13 o 
  -9  -5   6        0.23       -2.59      3.09 o 
  -8  -5   6        2.20        1.43      2.48 o 
  -7  -5   6        2.32        2.62      1.60 o 
  -6  -5   6        0.53       -0.08      1.29 o 
  -5  -5   6        0.60        0.57      1.42 o 
  -4  -5   6        6.16        7.18      1.09 o 
  -3  -5   6        2.41        2.78      0.75 o 
  -2  -5   6        2.57        2.10      0.66 o 
  -1  -5   6       53.06       57.92      1.14 o 
   0  -5   6        0.01        0.04      0.41 o 
   1  -5   6       23.85       26.54      0.80 o 
   2  -5   6      118.93      106.38      2.64 o 
   3  -5   6      197.29      191.91      4.00 o 
   4  -5   6        6.63        5.24      1.12 o 
   5  -5   6       12.56       12.62      0.85 o 
   6  -5   6       14.06       11.54      1.09 o 
   7  -5   6        0.87       -0.49      0.92 o 
   8  -5   6        1.38        0.05      1.08 o 
   9  -5   6        7.09       10.72      2.08 o 
  10  -5   6        0.53       -0.18      2.55 o 
  -9  -4   6        0.00       -2.91      4.10 o 
  -8  -4   6        0.26        0.61      2.00 o 
  -7  -4   6        0.97        2.47      1.46 o 
  -6  -4   6        1.15        0.30      1.28 o 
  -5  -4   6       10.52        8.46      1.30 o 
  -4  -4   6       98.91       93.37      2.16 o 
  -3  -4   6        1.79        1.74      0.73 o 
  -2  -4   6       33.41       33.90      0.98 o 
  -1  -4   6      106.01      110.09      1.56 o 
   0  -4   6        0.46        2.14      0.37 o 
   1  -4   6       11.54       10.57      0.75 o 
   2  -4   6        0.68        0.20      0.43 o 
   3  -4   6        2.06        1.72      0.61 o 
   4  -4   6        1.37       -0.02      0.67 o 
   5  -4   6        5.84        5.98      0.88 o 
   6  -4   6        2.07        2.72      0.92 o 
   7  -4   6       73.95       73.06      2.50 o 
   8  -4   6       11.91        9.18      1.65 o 
   9  -4   6       13.73       12.39      2.32 o 
  10  -4   6        2.76        0.09      2.38 o 
 -10  -3   6        0.04        3.13      2.58 o 
  -9  -3   6       10.43       17.57      3.13 o 
  -8  -3   6       35.42       38.58      2.70 o 
  -7  -3   6        0.38        2.33      1.35 o 
  -6  -3   6       54.89       46.63      2.14 o 
  -5  -3   6       36.89       37.68      1.80 o 
  -4  -3   6      298.23      291.30      4.08 o 
  -3  -3   6       24.11       24.52      0.96 o 
  -2  -3   6        8.77        8.11      0.59 o 
  -1  -3   6       85.92       78.69      1.17 o 
   0  -3   6       15.32       11.89      0.52 o 
   1  -3   6       25.24       23.34      0.59 o 
   2  -3   6       17.63       17.33      0.56 o 
   3  -3   6       22.88       26.57      1.03 o 
   4  -3   6       63.40       64.03      1.41 o 
   5  -3   6      184.06      170.68      2.86 o 
   6  -3   6       56.16       56.47      1.78 o 
   7  -3   6       24.89       24.86      2.73 o 
   8  -3   6        7.87       11.97      2.15 o 
   9  -3   6       22.26       25.91      4.03 o 
  10  -3   6       16.52       23.76      5.58 o 
 -10  -2   6        4.68        3.74      2.60 o 
  -9  -2   6       13.03       13.40      2.86 o 
  -8  -2   6       10.01       10.58      2.36 o 
  -7  -2   6       57.80       53.75      2.57 o 
  -6  -2   6      345.33      331.26      5.78 o 
  -5  -2   6      381.47      377.41      7.47 o 
  -4  -2   6      142.16      129.54      2.36 o 
  -3  -2   6      262.61      264.22      2.78 o 
  -2  -2   6       63.19       58.69      1.05 o 
  -1  -2   6      143.49      129.92      1.51 o 
   0  -2   6       66.30       64.02      0.99 o 
   1  -2   6      107.68      105.12      1.28 o 
   2  -2   6        3.53        3.40      0.45 o 
   3  -2   6       27.30       33.06      0.86 o 
   4  -2   6       19.39       18.70      0.79 o 
   5  -2   6      189.87      178.27      2.64 o 
   6  -2   6        7.94        7.65      1.08 o 
   7  -2   6       14.27       17.17      2.57 o 
   8  -2   6        1.65        1.45      1.92 o 
   9  -2   6        4.47        7.32      4.46 o 
  10  -2   6        1.88       -1.21      2.55 o 
 -10  -1   6        0.00        6.08      3.96 o 
  -9  -1   6        0.90        0.15      2.11 o 
  -8  -1   6       30.90       36.30      2.86 o 
  -7  -1   6       44.65       42.82      1.96 o 
  -6  -1   6      146.06      134.14      3.01 o 
  -5  -1   6      113.66      105.66      2.50 o 
  -4  -1   6      182.22      183.23      2.67 o 
  -3  -1   6      720.89      738.96      8.23 o 
  -2  -1   6      168.80      206.89      2.25 o 
  -1  -1   6      210.78      200.71      2.02 o 
   0  -1   6      191.33      187.65      2.02 o 
   1  -1   6      184.39      196.42      2.31 o 
   2  -1   6       72.77       69.40      1.24 o 
   3  -1   6      102.77       90.82      1.37 o 
   4  -1   6      143.04      141.50      2.03 o 
   5  -1   6        3.16        3.00      0.76 o 
   6  -1   6       20.43       20.65      1.50 o 
   7  -1   6        0.22        2.32      1.76 o 
   8  -1   6       23.48       23.56      2.74 o 
   9  -1   6        5.27        6.56      2.39 o 
  10  -1   6        0.34        0.08      3.18 o 
 -11   0   6        4.53       -1.66      3.38 o 
 -10   0   6        3.61       -2.47      2.47 o 
  -9   0   6        3.77        3.05      1.81 o 
  -8   0   6       13.22       12.84      1.89 o 
  -7   0   6       14.25       14.34      1.53 o 
  -6   0   6        2.35        1.26      1.02 o 
  -5   0   6       51.60       52.31      1.53 o 
  -4   0   6        3.35        1.85      0.69 o 
  -3   0   6      104.68      123.83      2.05 o 
  -2   0   6       56.45       56.60      1.32 o 
  -1   0   6      244.09      232.80      2.56 o 
   0   0   6       72.38       92.23      1.33 o 
   1   0   6     2836.32     3015.30     29.48 o 
   2   0   6      357.43      339.57      3.63 o 
   3   0   6       36.97       40.21      1.05 o 
   4   0   6       22.15       25.48      1.13 o 
   5   0   6        4.36        3.24      0.92 o 
   6   0   6       21.23       21.13      1.82 o 
   7   0   6       36.96       32.75      3.00 o 
   8   0   6        0.48       -1.59      4.06 o 
   9   0   6        1.47        0.39      4.32 o 
  10   0   6        1.43       -1.90      4.14 o 
 -11   1   6        0.13       -0.83      3.20 o 
 -10   1   6        0.27        2.99      2.75 o 
  -9   1   6       10.61       10.73      2.48 o 
  -8   1   6        9.48        7.53      2.19 o 
  -7   1   6        0.08        1.98      1.30 o 
  -6   1   6        1.09       -0.35      0.86 o 
  -5   1   6      166.87      160.67      2.14 o 
  -4   1   6       50.87       52.14      1.18 o 
  -3   1   6       10.96       13.78      0.60 o 
  -2   1   6      322.54      343.09      3.44 o 
  -1   1   6      250.35      261.95      3.23 o 
   0   1   6      917.09      984.04     12.50 o 
   1   1   6      142.36      156.16      2.28 o 
   2   1   6       32.32       29.58      0.98 o 
   3   1   6      299.19      284.76      3.37 o 
   4   1   6      406.51      386.67      5.06 o 
   5   1   6        3.16        1.91      1.13 o 
   6   1   6        0.74        2.01      1.45 o 
   7   1   6       20.59       22.63      2.23 o 
   8   1   6        4.24        0.62      2.30 o 
   9   1   6        0.00       -3.26      3.26 o 
 -11   2   6        6.75        2.48      3.56 o 
 -10   2   6        0.01        0.73      2.64 o 
  -9   2   6        0.83        2.04      2.40 o 
  -8   2   6        7.59        3.75      1.91 o 
  -7   2   6       16.44       17.69      1.71 o 
  -6   2   6       26.67       28.68      1.27 o 
  -5   2   6        2.59        1.45      0.66 o 
  -4   2   6       68.65       69.75      1.17 o 
  -3   2   6      168.06      147.19      1.72 o 
  -2   2   6      216.45      201.82      2.18 o 
  -1   2   6      139.78      151.08      1.94 o 
   0   2   6        5.23        6.68      0.66 o 
   1   2   6       22.04       27.85      1.14 o 
   2   2   6      125.51      122.23      2.69 o 
   3   2   6      163.58      164.84      3.03 o 
   4   2   6        1.14        3.18      1.21 o 
   5   2   6       18.41       18.17      1.63 o 
   6   2   6       38.61       39.98      2.37 o 
   7   2   6        9.22       10.03      2.52 o 
   8   2   6        0.37        2.28      2.43 o 
   9   2   6        1.02       -2.39      2.39 o 
 -11   3   6        0.50        0.83      2.95 o 
 -10   3   6        4.66        3.23      2.70 o 
  -9   3   6       59.28       61.54      4.45 o 
  -8   3   6        1.03       -0.65      3.65 o 
  -7   3   6       13.51       15.38      1.99 o 
  -6   3   6       41.83       44.32      1.62 o 
  -5   3   6      121.08      114.28      1.89 o 
  -4   3   6       62.28       64.65      1.31 o 
  -3   3   6       58.39       39.03      0.87 o 
  -2   3   6      132.42      125.09      1.73 o 
  -1   3   6       71.00       68.90      1.25 o 
   0   3   6      621.27      614.33      6.08 o 
   1   3   6       10.95       10.76      0.75 o 
   2   3   6        9.82       12.00      1.03 o 
   3   3   6      324.42      319.93      7.03 o 
   4   3   6       24.50       22.39      1.65 o 
   5   3   6        0.50        0.22      1.28 o 
   6   3   6        0.31       -0.24      1.39 o 
   7   3   6        9.76        6.99      1.99 o 
   8   3   6        2.97       -0.64      2.56 o 
   9   3   6        0.18       -2.44      2.44 o 
 -11   4   6        0.10        0.79      2.99 o 
 -10   4   6        3.30        0.40      2.91 o 
  -9   4   6        0.22       -3.72      7.95 o 
  -8   4   6       17.52       14.97      4.25 o 
  -7   4   6       19.89       23.23      2.17 o 
  -6   4   6        0.16        0.97      0.83 o 
  -5   4   6       41.67       43.13      1.30 o 
  -4   4   6       82.65       85.75      1.52 o 
  -3   4   6       47.55       57.97      1.39 o 
  -2   4   6       97.74       94.46      1.67 o 
  -1   4   6        2.68        3.23      0.56 o 
   0   4   6      396.43      381.34      3.84 o 
   1   4   6        7.29        7.22      0.73 o 
   2   4   6       96.07       90.11      2.06 o 
   3   4   6        6.84        8.43      1.84 o 
   4   4   6        0.62        0.81      1.20 o 
   5   4   6       29.54       31.19      2.08 o 
   6   4   6        9.07        6.42      1.86 o 
   7   4   6        0.27       -1.91      1.91 o 
   8   4   6        2.23       -2.31      2.31 o 
 -11   5   6        0.17       -1.91      2.73 o 
 -10   5   6        5.41        0.97      2.88 o 
  -9   5   6        5.22        4.97      2.84 o 
  -8   5   6        1.63        3.49      1.84 o 
  -7   5   6        0.29        0.79      1.14 o 
  -6   5   6       22.84       23.09      1.28 o 
  -5   5   6       81.63       77.84      2.15 o 
  -4   5   6       15.54       13.52      0.92 o 
  -3   5   6       27.54       29.97      1.07 o 
  -2   5   6       34.08       37.21      1.18 o 
  -1   5   6      115.27      114.31      1.82 o 
   0   5   6        0.02       -0.37      0.59 o 
   1   5   6        2.79        3.72      0.75 o 
   2   5   6        0.41       -0.54      0.94 o 
   3   5   6        0.01       -0.93      1.03 o 
   4   5   6        0.34        0.16      1.17 o 
   5   5   6        2.72        1.29      1.63 o 
   6   5   6        4.69        3.11      1.97 o 
   7   5   6        2.73        3.10      2.53 o 
   8   5   6        0.81        0.22      2.57 o 
 -10   6   6        0.46        3.38      2.70 o 
  -9   6   6        1.24        1.34      1.91 o 
  -8   6   6       13.66       12.83      1.98 o 
  -7   6   6       21.70       25.13      1.55 o 
  -6   6   6        0.75        0.70      0.79 o 
  -5   6   6       20.32       19.38      1.24 o 
  -4   6   6       80.45       74.86      2.09 o 
  -3   6   6       10.30       10.05      1.02 o 
  -2   6   6        5.49        5.58      0.80 o 
  -1   6   6       46.64       43.89      1.42 o 
   0   6   6       43.11       42.58      1.36 o 
   1   6   6        8.90        8.97      1.09 o 
   2   6   6       38.39       32.98      2.11 o 
   3   6   6        6.23        3.50      2.11 o 
   4   6   6       14.43       10.99      1.84 o 
   5   6   6        3.94        1.52      2.68 o 
   6   6   6        0.02       -0.96      1.80 o 
   7   6   6        0.82        1.44      2.52 o 
 -10   7   6        1.97        4.17      2.48 o 
  -9   7   6        0.07       -1.76      1.76 o 
  -8   7   6        3.57        5.15      1.76 o 
  -7   7   6       12.35       12.49      1.32 o 
  -6   7   6       35.80       35.78      1.44 o 
  -5   7   6       57.02       53.64      1.81 o 
  -4   7   6       30.11       28.37      1.38 o 
  -3   7   6       76.30       79.13      2.06 o 
  -2   7   6       48.43       54.15      1.57 o 
  -1   7   6       11.34       11.39      1.20 o 
   0   7   6        1.79        3.84      1.30 o 
   1   7   6        5.45        5.45      1.30 o 
   2   7   6       29.27       30.75      2.29 o 
   3   7   6        2.76        5.70      1.76 o 
   4   7   6        0.04       -0.37      1.77 o 
   5   7   6        4.76        1.05      2.67 o 
   6   7   6        2.72        2.81      5.20 o 
 -10   8   6        0.27        0.91      3.87 o 
  -9   8   6        4.26        3.96      1.78 o 
  -8   8   6        5.66        6.43      1.79 o 
  -7   8   6        0.65       -0.43      1.01 o 
  -6   8   6        1.37        1.30      0.97 o 
  -5   8   6        2.48        1.27      1.26 o 
  -4   8   6       21.77       20.95      1.34 o 
  -3   8   6       69.31       69.73      2.07 o 
  -2   8   6       57.92       53.24      1.87 o 
  -1   8   6       17.57       20.74      1.39 o 
   0   8   6       25.79       26.92      1.98 o 
   1   8   6        2.79        2.90      2.14 o 
   2   8   6        0.79       -2.57      2.57 o 
   3   8   6        4.76        1.19      2.37 o 
   4   8   6        4.71        2.91      2.64 o 
   5   8   6        0.10       -2.95      2.95 o 
  -9   9   6        0.03        4.57      3.35 o 
  -8   9   6        1.23       -0.10      3.08 o 
  -7   9   6        0.96        1.45      1.32 o 
  -6   9   6        1.05        3.22      1.02 o 
  -5   9   6        0.31       -0.02      0.98 o 
  -4   9   6        0.11       -0.93      0.93 o 
  -3   9   6       12.05       10.92      1.11 o 
  -2   9   6        2.03        2.30      1.08 o 
  -1   9   6        4.33        2.85      1.50 o 
   0   9   6        3.51        5.38      1.83 o 
   1   9   6        0.06        1.17      2.14 o 
   2   9   6        2.86        0.23      2.36 o 
   3   9   6        0.49       -0.37      2.39 o 
   4   9   6        1.67        0.42      2.78 o 
  -8  10   6        0.93       -1.11      1.89 o 
  -7  10   6        0.03       -1.14      2.07 o 
  -6  10   6        0.16       -0.43      1.37 o 
  -5  10   6        4.63        1.95      1.69 o 
  -4  10   6        0.00        0.34      1.05 o 
  -3  10   6        3.89        1.92      1.08 o 
  -2  10   6       12.64       14.49      2.53 o 
  -1  10   6        0.79        0.21      1.74 o 
   0  10   6        0.86       -0.95      2.13 o 
   1  10   6        0.92       -2.17      2.17 o 
   2  10   6        0.42       -0.97      2.45 o 
   3  10   6        2.94        4.40      4.16 o 
  -7  11   6        0.06       -1.57      1.57 o 
  -6  11   6        1.45       -2.11      2.11 o 
  -5  11   6        0.23       -2.78      2.78 o 
  -4  11   6        0.96       -0.09      1.92 o 
  -3  11   6        0.25        0.14      1.33 o 
  -2  11   6        0.23        0.74      1.76 o 
  -1  11   6        0.30       -0.79      1.85 o 
   0  11   6        2.99        3.34      2.44 o 
   1  11   6        1.24       -0.25      2.38 o 
  -5  12   6        0.25       -1.97      1.97 o 
  -4  12   6        0.04       -1.95      1.95 o 
  -3  12   6        0.01       -3.42      3.42 o 
  -2  12   6        0.55       -3.08      3.08 o 
  -1  12   6        0.66       -0.55      4.23 o 
   0 -12   7        0.00       -1.69      1.69 o 
   1 -12   7        0.11       -0.98      1.85 o 
   2 -12   7        0.18       -0.38      1.02 o 
  -3 -11   7        0.09       -2.04      2.04 o 
  -2 -11   7        0.05       -2.28      2.28 o 
  -1 -11   7        0.09       -0.67      1.68 o 
   0 -11   7        0.15        0.69      1.18 o 
   1 -11   7        0.25       -0.89      0.89 o 
   2 -11   7        0.00       -0.78      0.78 o 
   3 -11   7        0.37       -2.09      3.58 o 
   4 -11   7        0.75        1.55      5.69 o 
   5 -11   7        0.31       -2.45      5.90 o 
   6 -11   7        0.00       -5.25      5.69 o 
  -4 -10   7        0.01       -2.20      2.20 o 
  -3 -10   7        0.69       -0.65      2.07 o 
  -2 -10   7        3.22       -0.10      1.42 o 
  -1 -10   7        0.21       -0.34      0.92 o 
   0 -10   7        0.63       -0.91      0.91 o 
   1 -10   7        0.27       -0.79      0.79 o 
   2 -10   7        0.00        0.20      0.93 o 
   3 -10   7        0.00        3.59      1.74 o 
   4 -10   7        4.41        6.84      5.76 o 
   5 -10   7        1.01       -1.12      5.54 o 
   6 -10   7        0.87       -4.64      5.65 o 
   7 -10   7        0.03       -0.25      5.69 o 
  -5  -9   7        0.00       -0.96      3.49 o 
  -4  -9   7        0.77       -1.67      1.67 o 
  -3  -9   7        7.70        7.91      1.54 o 
  -2  -9   7        4.45        2.76      1.09 o 
  -1  -9   7        0.00       -0.36      0.80 o 
   0  -9   7        7.98        8.16      0.91 o 
   1  -9   7       35.25       36.66      1.19 o 
   2  -9   7        3.47        3.16      1.12 o 
   3  -9   7        0.49       -1.58      1.58 o 
   4  -9   7        1.94       -4.21      4.21 o 
   5  -9   7        0.40        2.34      5.54 o 
   6  -9   7        0.05        2.95      5.36 o 
   7  -9   7        0.02       -1.50      1.50 o 
   8  -9   7        0.27        0.79      1.06 o 
  -6  -8   7        0.38        0.06      2.42 o 
  -5  -8   7        0.25       -0.47      1.89 o 
  -4  -8   7        2.20        0.47      1.52 o 
  -3  -8   7        2.61        0.69      1.22 o 
  -2  -8   7        1.49        1.62      0.87 o 
  -1  -8   7        6.94        9.19      0.87 o 
   0  -8   7      120.40      112.72      1.78 o 
   1  -8   7       28.46       27.44      1.07 o 
   2  -8   7        0.48        0.51      0.72 o 
   3  -8   7        8.60        6.92      1.05 o 
   4  -8   7       10.06       14.68      5.25 o 
   5  -8   7        2.00        1.08      0.87 o 
   6  -8   7        0.23        0.23      1.12 o 
   7  -8   7        0.00       -0.42      1.13 o 
   8  -8   7        0.62        0.16      1.13 o 
   9  -8   7        0.10        0.13      1.38 o 
  -7  -7   7        0.48       -0.94      2.21 o 
  -6  -7   7        0.65        0.04      1.99 o 
  -5  -7   7        0.02        0.46      1.56 o 
  -4  -7   7        1.06        1.78      1.40 o 
  -3  -7   7       16.75       19.31      1.39 o 
  -2  -7   7        4.03        4.93      0.87 o 
  -1  -7   7        4.27        4.56      0.71 o 
   0  -7   7        6.37        7.30      0.61 o 
   1  -7   7        0.00       -0.21      0.74 o 
   2  -7   7        5.35        6.71      0.73 o 
   3  -7   7       33.17       30.30      1.51 o 
   4  -7   7        0.12        0.37      0.93 o 
   5  -7   7        3.64        3.31      1.20 o 
   6  -7   7        1.79        1.90      0.93 o 
   7  -7   7        0.70       -0.69      1.05 o 
   8  -7   7        0.06       -0.18      1.72 o 
   9  -7   7        2.17        3.24      1.58 o 
  -8  -6   7        0.21       -2.57      2.57 o 
  -7  -6   7        0.47       -2.00      2.00 o 
  -6  -6   7        1.11        0.60      1.69 o 
  -5  -6   7        5.06        4.39      1.56 o 
  -4  -6   7       22.99       27.20      1.98 o 
  -3  -6   7        3.85        5.87      0.96 o 
  -2  -6   7        2.78        3.24      0.77 o 
  -1  -6   7       13.25       15.52      0.86 o 
   0  -6   7        5.02        6.57      0.63 o 
   1  -6   7        1.69        2.47      0.76 o 
   2  -6   7        7.36        7.06      0.94 o 
   3  -6   7       23.44       25.82      1.14 o 
   4  -6   7        6.47        7.12      1.15 o 
   5  -6   7        1.79        1.74      0.84 o 
   6  -6   7        4.59        4.08      1.02 o 
   7  -6   7        8.06        9.48      1.29 o 
   8  -6   7        3.63        4.88      1.34 o 
   9  -6   7        3.14        5.40      2.81 o 
  -9  -5   7        0.90        0.83      3.31 o 
  -8  -5   7        7.24        1.17      4.50 o 
  -7  -5   7        0.97        2.36      1.76 o 
  -6  -5   7        4.05        4.79      1.71 o 
  -5  -5   7        3.47        2.67      1.24 o 
  -4  -5   7       34.70       33.76      1.61 o 
  -3  -5   7       10.38       11.56      0.90 o 
  -2  -5   7       10.97       14.14      0.84 o 
  -1  -5   7       59.70       61.59      1.17 o 
   0  -5   7        0.21        0.43      0.46 o 
   1  -5   7       15.63       12.77      0.71 o 
   2  -5   7       58.17       54.47      2.45 o 
   3  -5   7       13.00       14.80      1.34 o 
   4  -5   7       13.76       14.57      1.54 o 
   5  -5   7       32.44       31.86      1.27 o 
   6  -5   7        0.01       -1.29      1.40 o 
   7  -5   7        0.69        0.57      0.99 o 
   8  -5   7        0.89        1.61      1.33 o 
   9  -5   7        1.03       -0.64      2.74 o 
  10  -5   7        2.52        8.98      7.90 o 
  -9  -4   7        2.74        5.79      2.99 o 
  -8  -4   7        0.69        1.93      2.07 o 
  -7  -4   7        8.71       12.45      1.79 o 
  -6  -4   7       34.36       35.08      2.09 o 
  -5  -4   7       37.27       39.65      1.98 o 
  -4  -4   7        1.13        1.02      0.92 o 
  -3  -4   7       45.74       44.07      1.45 o 
  -2  -4   7        5.23        5.81      0.61 o 
  -1  -4   7      367.74      353.64      3.47 o 
   0  -4   7       21.79       23.07      0.76 o 
   1  -4   7       20.08       19.21      0.69 o 
   2  -4   7       18.12       22.28      0.83 o 
   3  -4   7       13.53       14.19      0.68 o 
   4  -4   7       18.54       16.75      1.00 o 
   5  -4   7       15.91       15.17      1.06 o 
   6  -4   7       29.88       30.62      1.42 o 
   7  -4   7       37.03       35.32      1.62 o 
   8  -4   7        7.19        8.39      2.51 o 
   9  -4   7        2.19        0.04      3.02 o 
  10  -4   7        1.05        0.35      2.27 o 
 -10  -3   7        0.38       -1.68      2.43 o 
  -9  -3   7        3.78        6.33      2.62 o 
  -8  -3   7       22.40       20.88      2.29 o 
  -7  -3   7        2.65        4.53      1.43 o 
  -6  -3   7        0.47        0.61      1.22 o 
  -5  -3   7        0.15        0.39      1.05 o 
  -4  -3   7       48.78       49.36      1.60 o 
  -3  -3   7       14.21       14.44      0.77 o 
  -2  -3   7        0.32        0.48      0.50 o 
  -1  -3   7      406.01      393.16      3.94 o 
   0  -3   7       66.52       68.06      1.13 o 
   1  -3   7       81.05       74.04      1.11 o 
   2  -3   7        1.92        2.06      0.42 o 
   3  -3   7        5.04        3.79      0.50 o 
   4  -3   7       60.03       58.88      1.55 o 
   5  -3   7        0.11       -0.37      0.84 o 
   6  -3   7       18.76       18.70      1.23 o 
   7  -3   7       10.22        9.62      1.37 o 
   8  -3   7       40.27       43.03      2.54 o 
   9  -3   7       26.46       29.55      4.03 o 
  10  -3   7        8.34       10.95      2.92 o 
 -10  -2   7        1.85        2.94      2.60 o 
  -9  -2   7        5.76        7.60      2.67 o 
  -8  -2   7        0.05        0.50      1.56 o 
  -7  -2   7       26.33       27.70      1.87 o 
  -6  -2   7       86.82       89.44      3.09 o 
  -5  -2   7      310.16      279.74      4.94 o 
  -4  -2   7        0.40       -0.25      0.67 o 
  -3  -2   7      155.08      146.40      2.02 o 
  -2  -2   7       60.44       61.80      1.20 o 
  -1  -2   7       34.04       33.90      0.82 o 
   0  -2   7        4.71        4.90      0.48 o 
   1  -2   7       63.01       68.65      1.25 o 
   2  -2   7       29.83       29.17      1.02 o 
   3  -2   7       38.65       38.32      1.00 o 
   4  -2   7       20.29       23.27      0.86 o 
   5  -2   7        1.36        1.21      0.93 o 
   6  -2   7       11.62       13.98      1.35 o 
   7  -2   7        9.77       10.34      1.95 o 
   8  -2   7        0.02       -1.78      1.78 o 
   9  -2   7       10.23       15.62      5.96 o 
  10  -2   7        1.82        1.07      2.51 o 
 -10  -1   7        0.10        1.37      3.45 o 
  -9  -1   7        2.34        2.16      2.25 o 
  -8  -1   7       12.89       14.87      2.22 o 
  -7  -1   7        2.97        4.56      1.22 o 
  -6  -1   7       52.48       49.60      1.89 o 
  -5  -1   7      100.96       93.83      2.22 o 
  -4  -1   7      313.88      306.33      4.18 o 
  -3  -1   7      191.18      207.63      2.62 o 
  -2  -1   7      123.99      138.32      1.67 o 
  -1  -1   7      118.10      111.45      1.41 o 
   0  -1   7       11.15        8.64      0.56 o 
   1  -1   7       22.57       31.96      0.86 o 
   2  -1   7       20.43       21.03      0.80 o 
   3  -1   7       19.24       19.28      0.81 o 
   4  -1   7      484.09      476.56      4.93 o 
   5  -1   7       26.22       26.83      1.20 o 
   6  -1   7        0.81       -0.46      1.23 o 
   7  -1   7        3.76        1.16      1.77 o 
   8  -1   7        5.38        3.47      2.11 o 
   9  -1   7        0.01       -2.24      2.65 o 
 -10   0   7        0.71        3.49      3.56 o 
  -9   0   7        4.03        2.44      1.79 o 
  -8   0   7        9.78        8.19      1.76 o 
  -7   0   7       16.36       14.47      1.66 o 
  -6   0   7        0.90       -0.06      0.94 o 
  -5   0   7       72.86       63.63      1.80 o 
  -4   0   7        3.67        4.19      0.78 o 
  -3   0   7       15.96       25.85      0.94 o 
  -2   0   7      108.23      102.45      1.65 o 
  -1   0   7       72.13       68.16      1.15 o 
   0   0   7      489.83      545.94      5.35 o 
   1   0   7      796.24      804.57      8.41 o 
   2   0   7       35.11       39.44      1.06 o 
   3   0   7        0.01        0.72      0.64 o 
   4   0   7      600.02      578.93      6.49 o 
   5   0   7       30.80       31.40      1.66 o 
   6   0   7       23.24       23.27      1.93 o 
   7   0   7       12.26       16.86      2.53 o 
   8   0   7        0.00       -1.04      3.03 o 
   9   0   7        0.93       -0.48      2.41 o 
 -11   1   7        0.08        2.52      3.49 o 
 -10   1   7        0.59       -1.06      2.56 o 
  -9   1   7       29.28       30.59      3.10 o 
  -8   1   7        8.44       14.04      2.20 o 
  -7   1   7        2.47        2.85      1.39 o 
  -6   1   7        6.40        5.60      0.96 o 
  -5   1   7       33.14       26.98      1.21 o 
  -4   1   7       65.73       61.84      1.40 o 
  -3   1   7       37.62       40.02      1.02 o 
  -2   1   7       76.17       81.71      1.44 o 
  -1   1   7      174.01      187.62      2.80 o 
   0   1   7     1707.86     1983.69     22.72 o 
   1   1   7      792.98      839.95      8.62 o 
   2   1   7       52.31       55.01      1.44 o 
   3   1   7      743.30      679.66      7.34 o 
   4   1   7      146.51      130.09      2.85 o 
   5   1   7       21.44       19.22      1.59 o 
   6   1   7        4.76        3.57      1.53 o 
   7   1   7       21.84       19.91      2.26 o 
   8   1   7        5.36        9.86      2.75 o 
   9   1   7        0.03       -5.15      5.78 o 
 -11   2   7        4.50        3.92      3.49 o 
 -10   2   7        0.01       -1.61      3.15 o 
  -9   2   7        9.03       16.02      3.07 o 
  -8   2   7       25.27       26.44      3.02 o 
  -7   2   7        6.76        6.87      1.59 o 
  -6   2   7       64.32       71.12      1.77 o 
  -5   2   7       16.99       14.94      0.90 o 
  -4   2   7       70.56       68.74      1.45 o 
  -3   2   7       58.56       55.81      1.08 o 
  -2   2   7       20.84       23.14      1.22 o 
  -1   2   7       38.70       43.21      1.02 o 
   0   2   7      477.68      448.65      6.36 o 
   1   2   7       23.73       13.32      1.19 o 
   2   2   7      148.69      151.97      2.82 o 
   3   2   7     1069.46      991.94     15.50 o 
   4   2   7      133.88      118.99      3.06 o 
   5   2   7       20.69       23.68      1.84 o 
   6   2   7       78.78       83.32      4.15 o 
   7   2   7        5.61        4.40      1.86 o 
   8   2   7        1.17       -2.31      2.31 o 
   9   2   7        6.11        5.38      2.85 o 
 -11   3   7        0.40        3.92      3.35 o 
 -10   3   7        6.43        6.41      3.53 o 
  -9   3   7       29.35       32.58      3.64 o 
  -8   3   7        0.21       -2.04      2.59 o 
  -7   3   7       11.07       12.87      1.85 o 
  -6   3   7       79.58       86.52      2.63 o 
  -5   3   7       44.64       43.20      1.40 o 
  -4   3   7       18.41       19.65      0.80 o 
  -3   3   7      119.86      113.55      1.71 o 
  -2   3   7      160.84      157.79      2.12 o 
  -1   3   7      248.34      238.72      2.84 o 
   0   3   7      173.70      178.21      2.50 o 
   1   3   7       11.42       12.57      0.99 o 
   2   3   7        0.05       -1.00      1.00 o 
   3   3   7       25.09       21.54      1.67 o 
   4   3   7       38.17       33.80      1.95 o 
   5   3   7        0.87        2.19      1.36 o 
   6   3   7        7.31        9.20      2.17 o 
   7   3   7        0.41        0.76      1.78 o 
   8   3   7        2.97        2.84      2.98 o 
 -11   4   7        1.09        1.66      3.09 o 
 -10   4   7        7.81        9.46      3.60 o 
  -9   4   7        2.03        5.25      3.06 o 
  -8   4   7       13.00        9.53      2.21 o 
  -7   4   7       10.22       10.28      1.61 o 
  -6   4   7       14.07        8.69      1.07 o 
  -5   4   7       94.03       83.59      1.89 o 
  -4   4   7      162.89      155.72      2.37 o 
  -3   4   7       25.37       26.99      1.03 o 
  -2   4   7       21.42       22.34      0.88 o 
  -1   4   7       28.36       27.69      0.99 o 
   0   4   7        1.74        2.40      0.62 o 
   1   4   7       59.89       55.11      1.43 o 
   2   4   7        9.37        5.83      1.53 o 
   3   4   7       54.28       54.06      2.29 o 
   4   4   7       43.66       41.53      2.18 o 
   5   4   7       10.57       10.43      2.39 o 
   6   4   7        0.00       -3.06      3.06 o 
   7   4   7        2.34       -0.36      1.83 o 
   8   4   7        1.72       -0.67      2.45 o 
 -11   5   7        1.14        0.25      2.95 o 
 -10   5   7        7.66        6.48      3.09 o 
  -9   5   7        0.00        4.68      2.84 o 
  -8   5   7        9.60       10.40      3.29 o 
  -7   5   7       13.04       13.73      1.91 o 
  -6   5   7      108.50       95.55      2.33 o 
  -5   5   7      173.50      168.42      2.91 o 
  -4   5   7       18.59       15.71      1.19 o 
  -3   5   7      254.39      244.41      3.34 o 
  -2   5   7      120.07      109.62      2.04 o 
  -1   5   7      312.61      304.22      3.69 o 
   0   5   7        0.01       -0.01      0.76 o 
   1   5   7        6.49        7.02      0.89 o 
   2   5   7       15.42       14.47      1.33 o 
   3   5   7        6.79        5.96      1.27 o 
   4   5   7        0.08        0.10      1.25 o 
   5   5   7        6.58        2.68      1.80 o 
   6   5   7        6.88        7.71      2.68 o 
   7   5   7        5.46        7.38      2.79 o 
 -10   6   7        1.20        4.50      2.95 o 
  -9   6   7        6.59        6.51      2.81 o 
  -8   6   7       15.25       16.50      3.85 o 
  -7   6   7       12.28       13.25      1.60 o 
  -6   6   7        4.60        3.32      1.02 o 
  -5   6   7        0.09        0.70      0.92 o 
  -4   6   7       55.75       60.25      1.89 o 
  -3   6   7      224.18      218.55      3.72 o 
  -2   6   7      112.15      109.42      2.52 o 
  -1   6   7      232.52      239.87      3.28 o 
   0   6   7       71.52       67.53      1.80 o 
   1   6   7       11.58       10.45      1.24 o 
   2   6   7        0.12        2.21      1.25 o 
   3   6   7       14.56       16.83      1.83 o 
   4   6   7       18.25       23.27      2.27 o 
   5   6   7        0.26       -1.71      1.71 o 
   6   6   7        0.00       -4.60      4.66 o 
   7   6   7        0.96       -2.35      2.35 o 
 -10   7   7        1.38       -0.54      2.37 o 
  -9   7   7        0.06        0.03      1.82 o 
  -8   7   7        3.82        3.39      1.89 o 
  -7   7   7        2.74        1.64      1.33 o 
  -6   7   7        2.27        2.97      1.06 o 
  -5   7   7       20.04       19.86      1.37 o 
  -4   7   7        1.94        1.18      0.96 o 
  -3   7   7       17.57       18.95      1.32 o 
  -2   7   7        6.14        7.69      1.07 o 
  -1   7   7        0.03        1.06      0.92 o 
   0   7   7        5.93        4.23      1.39 o 
   1   7   7        1.82        3.79      2.34 o 
   2   7   7       21.70       21.51      3.31 o 
   3   7   7        4.49        4.94      2.50 o 
   4   7   7        0.03       -3.36      5.88 o 
   5   7   7        0.01       -3.94      6.66 o 
   6   7   7        2.77       -0.59      2.88 o 
 -10   8   7        0.43       -2.12      2.12 o 
  -9   8   7        4.43        7.12      3.63 o 
  -8   8   7        5.43        7.11      2.22 o 
  -7   8   7        0.02        0.91      1.20 o 
  -6   8   7        1.26       -1.86      2.32 o 
  -5   8   7       33.02       36.33      2.07 o 
  -4   8   7        0.70       -0.92      0.92 o 
  -3   8   7        3.60        1.81      1.07 o 
  -2   8   7        2.61        1.87      1.00 o 
  -1   8   7        8.96       11.08      1.46 o 
   0   8   7        0.37        1.38      1.64 o 
   1   8   7        0.00       -1.67      2.29 o 
   2   8   7        0.32       -0.18      2.13 o 
   3   8   7        5.07        3.13      2.61 o 
   4   8   7       13.50       10.68      3.17 o 
   5   8   7        1.40       -2.93      2.93 o 
  -9   9   7        0.52        1.33      3.42 o 
  -8   9   7        1.71        1.52      3.11 o 
  -7   9   7        0.69       -1.14      1.14 o 
  -6   9   7        3.20        2.47      1.13 o 
  -5   9   7        2.46        1.54      1.12 o 
  -4   9   7        5.02        4.02      1.38 o 
  -3   9   7        1.47        1.31      1.38 o 
  -2   9   7        8.49        9.82      1.51 o 
  -1   9   7        0.02       -1.54      1.56 o 
   0   9   7        2.80        4.57      2.23 o 
   1   9   7        4.08        2.31      2.33 o 
   2   9   7        3.22        2.03      2.56 o 
   3   9   7        0.62       -0.22     10.20 o 
   4   9   7        2.90       -1.01      4.55 o 
  -8  10   7        0.53        2.05      3.27 o 
  -7  10   7        0.60       -0.20      2.22 o 
  -6  10   7        0.91        0.73      1.93 o 
  -5  10   7        0.65       -1.16      1.55 o 
  -4  10   7        0.01       -1.32      1.32 o 
  -3  10   7        0.04       -0.48      1.60 o 
  -2  10   7        5.61        6.41      1.92 o 
  -1  10   7        2.53        0.71      1.90 o 
   0  10   7        0.24        1.49      3.15 o 
   1  10   7        0.00       -2.05      2.37 o 
   2  10   7        0.14        2.35      2.70 o 
   3  10   7        1.34        4.46      6.77 o 
  -7  11   7        0.29       -1.76      1.76 o 
  -6  11   7        1.71       -1.79      3.96 o 
  -5  11   7        0.45       -2.25      2.34 o 
  -4  11   7        1.74       -3.90      3.90 o 
  -3  11   7        1.60        2.15      2.05 o 
  -2  11   7        0.35       -1.60      2.73 o 
  -1  11   7        0.11       -0.15      2.26 o 
   0  11   7        2.64        0.20      2.38 o 
   1  11   7        0.79       -1.58      2.38 o 
  -4  12   7        0.00       -3.02      3.56 o 
  -3  12   7        0.22       -3.67      3.67 o 
  -2  12   7        0.59       -3.99      3.99 o 
   0 -12   8        0.00       -2.37      2.37 o 
   1 -12   8        0.26       -0.02      1.71 o 
   2 -12   8        0.04       -0.65      1.02 o 
  -2 -11   8        0.00       -2.28      2.28 o 
  -1 -11   8        0.02       -1.34      1.34 o 
   0 -11   8        0.00       -1.64      1.64 o 
   1 -11   8        3.10        2.27      1.10 o 
   2 -11   8        0.37        0.95      0.84 o 
   3 -11   8        0.19       -1.14      2.02 o 
   4 -11   8        0.06       -0.18      5.76 o 
   5 -11   8        0.00       -1.84      6.30 o 
   6 -11   8        0.06       -4.75      5.94 o 
  -4 -10   8        0.04       -2.11      2.20 o 
  -3 -10   8        0.04       -2.68      2.68 o 
  -2 -10   8        0.50        1.16      1.47 o 
  -1 -10   8        0.02       -1.07      1.07 o 
   0 -10   8        0.00        0.12      0.95 o 
   1 -10   8        4.87        3.53      0.86 o 
   2 -10   8        0.47        0.63      0.84 o 
   3 -10   8        0.01       -1.58      1.58 o 
   4 -10   8        2.37       12.27      6.33 o 
   5 -10   8        0.43        1.04      5.54 o 
   6 -10   8        0.22       -4.79      5.79 o 
   7 -10   8        0.00       -2.81      5.72 o 
  -5  -9   8        0.04       -2.12      2.12 o 
  -4  -9   8        0.65       -1.89      1.89 o 
  -3  -9   8       10.88       10.44      1.76 o 
  -2  -9   8        5.62        4.60      1.19 o 
  -1  -9   8        0.10       -0.14      0.83 o 
   0  -9   8       13.32       12.22      0.97 o 
   1  -9   8       12.33       14.55      0.97 o 
   2  -9   8        2.49        4.51      0.94 o 
   3  -9   8        0.74       -0.64      0.82 o 
   4  -9   8        2.89        0.61      5.04 o 
   5  -9   8        0.72       -2.16      4.82 o 
   6  -9   8        0.81       -1.15      5.33 o 
   7  -9   8        0.62        0.74      1.20 o 
   8  -9   8        0.05       -0.41      1.31 o 
  -6  -8   8        0.02       -1.88      3.51 o 
  -5  -8   8        0.57        1.66      1.96 o 
  -4  -8   8        2.26        2.65      1.64 o 
  -3  -8   8        0.82       -0.84      1.21 o 
  -2  -8   8        0.09        0.63      0.86 o 
  -1  -8   8       10.30       11.17      0.94 o 
   0  -8   8      130.55      133.35      2.00 o 
   1  -8   8       42.64       40.76      1.27 o 
   2  -8   8        0.29        0.99      0.80 o 
   3  -8   8       30.77       32.81      1.52 o 
   4  -8   8       12.88       11.84      0.93 o 
   5  -8   8        1.67       -0.09      0.92 o 
   6  -8   8        1.31       -1.38      1.42 o 
   7  -8   8        0.74        0.92      1.20 o 
   8  -8   8        0.37        0.15      1.09 o 
  -7  -7   8        0.25       -2.28      2.28 o 
  -6  -7   8        0.01       -1.81      1.81 o 
  -5  -7   8        0.14       -1.53      1.53 o 
  -4  -7   8        1.68        2.14      1.44 o 
  -3  -7   8        0.00        0.23      0.99 o 
  -2  -7   8        0.06       -0.23      0.79 o 
  -1  -7   8       12.54       11.17      0.85 o 
   0  -7   8        1.47        2.43      0.59 o 
   1  -7   8        3.96        2.69      0.61 o 
   2  -7   8       15.11       14.85      1.12 o 
   3  -7   8       40.30       36.92      2.10 o 
   4  -7   8        2.55        1.97      0.89 o 
   5  -7   8        1.33        1.13      0.94 o 
   6  -7   8        6.25        5.20      1.07 o 
   7  -7   8        1.45        1.36      1.60 o 
   8  -7   8        0.86        0.91      1.74 o 
   9  -7   8        1.22        2.07      1.84 o 
  -8  -6   8        0.32       -0.42      4.98 o 
  -7  -6   8        0.86        0.43      2.18 o 
  -6  -6   8        0.10        0.31      1.71 o 
  -5  -6   8        0.84        1.31      1.44 o 
  -4  -6   8       16.42       16.12      1.73 o 
  -3  -6   8        0.42        0.39      0.92 o 
  -2  -6   8        3.93        5.13      0.83 o 
  -1  -6   8       40.18       41.83      1.16 o 
   0  -6   8        0.08       -0.32      0.53 o 
   1  -6   8        2.78        2.40      0.46 o 
   2  -6   8        0.68       -0.47      0.75 o 
   3  -6   8        0.01        0.28      0.77 o 
   4  -6   8        0.00       -0.28      0.91 o 
   5  -6   8        0.05        0.16      0.77 o 
   6  -6   8        0.83        1.02      1.00 o 
   7  -6   8       25.17       24.49      1.65 o 
   8  -6   8        4.89        5.26      1.31 o 
   9  -6   8        6.10        5.72      2.16 o 
  -8  -5   8       11.07       16.65      3.22 o 
  -7  -5   8        0.00       -1.81      1.81 o 
  -6  -5   8       23.03       21.01      2.46 o 
  -5  -5   8       19.95       19.99      1.74 o 
  -4  -5   8       91.74       99.34      3.47 o 
  -3  -5   8        4.73        5.64      0.85 o 
  -2  -5   8        0.15       -0.64      0.64 o 
  -1  -5   8        0.94        0.76      0.65 o 
   0  -5   8        3.99        4.18      0.72 o 
   1  -5   8        7.09        7.88      0.60 o 
   2  -5   8        1.29        0.27      0.68 o 
   3  -5   8        7.84        9.12      0.95 o 
   4  -5   8       23.40       23.39      1.00 o 
   5  -5   8       48.69       50.26      1.42 o 
   6  -5   8       21.49       21.15      1.43 o 
   7  -5   8        8.18        8.64      1.11 o 
   8  -5   8        4.33        6.10      1.58 o 
   9  -5   8        9.73       11.87      2.79 o 
  -9  -4   8        4.06        0.98      2.49 o 
  -8  -4   8        2.46        3.71      2.13 o 
  -7  -4   8       17.49       15.98      1.88 o 
  -6  -4   8      115.79      118.26      3.43 o 
  -5  -4   8      169.13      171.15      4.69 o 
  -4  -4   8       35.87       37.79      1.60 o 
  -3  -4   8      107.45      102.70      1.75 o 
  -2  -4   8       34.26       34.88      1.07 o 
  -1  -4   8       33.99       36.55      1.00 o 
   0  -4   8       15.77       15.68      0.71 o 
   1  -4   8       25.65       29.14      0.82 o 
   2  -4   8        3.87        3.02      0.87 o 
   3  -4   8        6.52        7.37      0.69 o 
   4  -4   8        2.84        2.13      0.74 o 
   5  -4   8       70.50       66.90      1.69 o 
   6  -4   8        6.89        4.76      0.93 o 
   7  -4   8        5.05        5.98      1.16 o 
   8  -4   8        0.03       -0.66      1.54 o 
   9  -4   8        1.95        5.04      3.32 o 
  -9  -3   8        0.34        0.70      2.44 o 
  -8  -3   8       11.33       10.41      2.13 o 
  -7  -3   8       13.09       13.87      1.68 o 
  -6  -3   8       56.29       49.99      2.25 o 
  -5  -3   8       27.36       25.19      1.62 o 
  -4  -3   8       42.68       45.16      1.57 o 
  -3  -3   8      211.19      217.36      2.76 o 
  -2  -3   8      118.44      128.95      1.89 o 
  -1  -3   8       51.41       48.53      1.08 o 
   0  -3   8       42.16       37.55      0.95 o 
   1  -3   8       18.53       16.68      0.74 o 
   2  -3   8        3.35        3.66      0.59 o 
   3  -3   8       48.82       46.27      1.17 o 
   4  -3   8       90.61       85.70      1.75 o 
   5  -3   8        0.48       -0.74      0.74 o 
   6  -3   8        7.92        7.84      1.05 o 
   7  -3   8        0.84        0.59      1.37 o 
   8  -3   8       12.57       15.00      2.47 o 
   9  -3   8        3.02        1.87      3.94 o 
 -10  -2   8        1.55        1.34      4.32 o 
  -9  -2   8        1.85       -1.12      2.28 o 
  -8  -2   8       11.12       14.08      2.03 o 
  -7  -2   8        9.00       10.06      1.52 o 
  -6  -2   8        1.61        0.51      1.12 o 
  -5  -2   8        8.32        8.37      1.18 o 
  -4  -2   8        5.94        5.06      0.79 o 
  -3  -2   8       31.14       33.64      0.98 o 
  -2  -2   8       51.61       50.78      1.27 o 
  -1  -2   8       58.35       50.09      1.05 o 
   0  -2   8      114.54      116.39      1.70 o 
   1  -2   8      886.53      896.84      8.93 o 
   2  -2   8      216.38      198.06      2.43 o 
   3  -2   8        8.24        9.57      0.83 o 
   4  -2   8        1.63        1.83      0.69 o 
   5  -2   8        5.84        6.89      0.83 o 
   6  -2   8       16.88       18.11      1.30 o 
   7  -2   8       18.48       18.64      2.31 o 
   8  -2   8        0.10        4.02      2.80 o 
   9  -2   8        0.63        2.11      3.33 o 
 -10  -1   8        0.15        2.28      2.49 o 
  -9  -1   8        5.91        4.91      2.15 o 
  -8  -1   8        2.97        1.58      1.74 o 
  -7  -1   8        0.03       -0.59      1.14 o 
  -6  -1   8        3.55        3.63      1.08 o 
  -5  -1   8      101.56       93.74      2.24 o 
  -4  -1   8       15.25       13.96      1.01 o 
  -3  -1   8       18.05       20.10      0.85 o 
  -2  -1   8      243.17      237.63      2.60 o 
  -1  -1   8      195.43      197.97      2.15 o 
   0  -1   8      505.01      544.67      5.39 o 
   1  -1   8        1.25        0.57      0.55 o 
   2  -1   8        4.25        3.26      0.63 o 
   3  -1   8      256.82      249.10      3.09 o 
   4  -1   8      272.61      253.57      3.28 o 
   5  -1   8        3.68        3.27      0.97 o 
   6  -1   8        0.01       -1.23      1.53 o 
   7  -1   8       19.27       19.25      2.88 o 
   8  -1   8        3.46        1.52      2.15 o 
   9  -1   8        0.01        1.79      2.30 o 
 -10   0   8        0.02       -1.87      3.09 o 
  -9   0   8        0.10        1.61      2.49 o 
  -8   0   8        7.19       10.00      1.84 o 
  -7   0   8        5.80        6.05      1.35 o 
  -6   0   8       23.89       22.44      1.47 o 
  -5   0   8        5.45        4.34      1.03 o 
  -4   0   8       59.03       58.44      1.64 o 
  -3   0   8       80.72       69.84      1.54 o 
  -2   0   8      112.38      103.57      2.01 o 
  -1   0   8       55.30       56.78      1.18 o 
   0   0   8        5.31        7.29      0.59 o 
   1   0   8       28.85       29.47      1.34 o 
   2   0   8      108.52      101.56      1.74 o 
   3   0   8      160.79      165.43      2.59 o 
   4   0   8        2.10        2.20      0.94 o 
   5   0   8       10.74       10.40      2.82 o 
   6   0   8       43.94       48.17      3.10 o 
   7   0   8        8.48       15.07      2.60 o 
   8   0   8        0.64       -2.37      2.94 o 
   9   0   8        1.42        4.50      2.54 o 
 -11   1   8        0.38        8.78      4.07 o 
 -10   1   8        3.13       -1.57      2.66 o 
  -9   1   8       50.06       56.68      3.69 o 
  -8   1   8        0.53        1.58      1.44 o 
  -7   1   8       17.05       18.91      2.31 o 
  -6   1   8       56.37       56.27      1.77 o 
  -5   1   8       99.04       92.89      2.14 o 
  -4   1   8       29.15       29.73      1.11 o 
  -3   1   8       82.93       59.90      1.50 o 
  -2   1   8      206.40      197.22      2.82 o 
  -1   1   8       95.92       91.05      3.37 o 
   0   1   8      345.66      332.74      5.09 o 
   1   1   8        1.38        0.48      0.57 o 
   2   1   8       14.61       14.58      0.99 o 
   3   1   8      326.19      319.63      4.76 o 
   4   1   8       15.32       16.35      1.59 o 
   5   1   8        0.22       -0.63      1.21 o 
   6   1   8        2.05        2.20      1.57 o 
   7   1   8       11.94       12.94      2.66 o 
   8   1   8        2.76        2.53      3.06 o 
   9   1   8        0.05       -4.00      5.52 o 
 -11   2   8        0.02       -0.72      3.24 o 
 -10   2   8        3.31        0.83      3.02 o 
  -9   2   8        0.46        5.35      2.82 o 
  -8   2   8       14.23       13.85      2.50 o 
  -7   2   8       17.86       20.25      2.03 o 
  -6   2   8        0.28        0.02      0.92 o 
  -5   2   8       67.08       64.91      1.71 o 
  -4   2   8      123.28      128.38      1.91 o 
  -3   2   8       21.90       25.59      0.86 o 
  -2   2   8      100.26       96.14      1.57 o 
  -1   2   8        9.18        8.70      0.74 o 
   0   2   8      489.48      449.54      6.54 o 
   1   2   8        8.58        8.24      1.18 o 
   2   2   8      103.20       87.74      2.39 o 
   3   2   8        1.45        0.11      1.27 o 
   4   2   8        6.43        7.01      1.33 o 
   5   2   8       42.44       42.88      2.31 o 
   6   2   8        7.05        4.21      1.69 o 
   7   2   8        0.00       -1.43      1.63 o 
   8   2   8        3.65        0.36      2.59 o 
 -11   3   8        0.15       -3.06      3.06 o 
 -10   3   8        6.67        8.49      3.71 o 
  -9   3   8        4.78        8.06      3.31 o 
  -8   3   8        4.23        3.16      2.27 o 
  -7   3   8        2.67        3.55      1.44 o 
  -6   3   8       31.07       28.97      1.63 o 
  -5   3   8       97.95       90.78      1.80 o 
  -4   3   8       14.69       15.12      0.81 o 
  -3   3   8       32.62       34.03      1.06 o 
  -2   3   8       66.37       64.61      2.16 o 
  -1   3   8      149.74      155.02      2.25 o 
   0   3   8        0.10        0.23      0.72 o 
   1   3   8        4.14        6.15      1.11 o 
   2   3   8       12.09       10.82      1.51 o 
   3   3   8        0.48        1.31      1.17 o 
   4   3   8        0.12        1.04      1.23 o 
   5   3   8        1.50        1.70      1.67 o 
   6   3   8        6.46        6.61      1.92 o 
   7   3   8        5.95        4.06      2.01 o 
   8   3   8        1.14       -0.32      3.26 o 
 -11   4   8        0.82        0.04      3.20 o 
 -10   4   8        0.00       -1.73      2.81 o 
  -9   4   8        3.40        3.92      2.84 o 
  -8   4   8       16.39       11.62      2.88 o 
  -7   4   8       31.86       35.39      2.27 o 
  -6   4   8        1.32        0.89      1.60 o 
  -5   4   8       45.86       45.81      1.47 o 
  -4   4   8      130.61      121.86      2.49 o 
  -3   4   8       14.79       15.70      0.89 o 
  -2   4   8        1.82        1.54      0.67 o 
  -1   4   8      138.83      131.16      2.09 o 
   0   4   8      118.38      106.02      1.98 o 
   1   4   8       12.52       14.92      1.33 o 
   2   4   8       40.59       30.11      2.48 o 
   3   4   8       10.02        9.27      1.45 o 
   4   4   8       25.80       23.97      2.40 o 
   5   4   8       10.29       13.34      1.89 o 
   6   4   8        0.00        0.43      2.46 o 
   7   4   8        2.35        1.62      3.27 o 
   8   4   8        4.95        4.90      4.84 o 
 -10   5   8        3.25        5.40      3.24 o 
  -9   5   8        0.25        0.83      2.66 o 
  -8   5   8        7.48        4.75      2.59 o 
  -7   5   8       20.07       24.17      2.62 o 
  -6   5   8       49.77       42.70      3.04 o 
  -5   5   8       91.24       83.78      2.30 o 
  -4   5   8       45.80       44.14      1.71 o 
  -3   5   8      142.33      139.32      2.68 o 
  -2   5   8      136.23      136.86      2.64 o 
  -1   5   8        6.42        8.16      0.95 o 
   0   5   8        9.42       11.79      0.94 o 
   1   5   8       15.95       17.59      1.30 o 
   2   5   8       69.23       56.49      2.11 o 
   3   5   8        4.87        5.63      1.33 o 
   4   5   8        0.40       -1.24      1.82 o 
   5   5   8       10.76       13.43      2.23 o 
   6   5   8        5.24        1.38      2.05 o 
   7   5   8        5.27        2.73      2.70 o 
 -10   6   8        0.66        2.05      2.91 o 
  -9   6   8        8.35       12.99      3.27 o 
  -8   6   8        9.96       12.16      2.33 o 
  -7   6   8        0.25       -1.20      1.20 o 
  -6   6   8        0.07       -1.19      1.19 o 
  -5   6   8       10.13       12.43      1.35 o 
  -4   6   8       28.90       30.18      1.96 o 
  -3   6   8      120.82      111.94      2.61 o 
  -2   6   8      104.20       92.77      2.51 o 
  -1   6   8       26.08       26.48      1.66 o 
   0   6   8       68.33       69.05      3.19 o 
   1   6   8        9.17       11.42      1.41 o 
   2   6   8        2.07        1.07      1.46 o 
   3   6   8       13.30       14.18      1.85 o 
   4   6   8       11.62        4.21      3.90 o 
   5   6   8        0.10       -0.08      2.03 o 
   6   6   8        0.00       -2.03      2.03 o 
 -10   7   8        1.35        3.20      2.70 o 
  -9   7   8        0.30        1.73      2.48 o 
  -8   7   8        4.49        4.62      2.04 o 
  -7   7   8        3.92        2.20      1.26 o 
  -6   7   8        5.15        2.55      1.36 o 
  -5   7   8        0.06        0.29      1.00 o 
  -4   7   8        2.89        3.14      1.02 o 
  -3   7   8       14.61       13.08      1.43 o 
  -2   7   8       10.88       12.81      1.31 o 
  -1   7   8       10.69       10.65      1.58 o 
   0   7   8        6.34        6.65      2.11 o 
   1   7   8        0.85        2.68      2.06 o 
   2   7   8        9.25        7.69      4.17 o 
   3   7   8        0.63       -1.24      2.17 o 
   4   7   8        7.49        5.44      2.90 o 
   5   7   8        1.59       -0.83      2.84 o 
   6   7   8        2.53        7.12      3.92 o 
  -9   8   8        4.27        3.80      2.04 o 
  -8   8   8        1.65        1.15      1.88 o 
  -7   8   8        0.22       -1.39      1.48 o 
  -6   8   8        0.93       -0.72      1.37 o 
  -5   8   8       12.04       13.41      1.36 o 
  -4   8   8        0.39        2.06      1.04 o 
  -3   8   8        4.64        3.62      1.38 o 
  -2   8   8       50.48       56.16      2.84 o 
  -1   8   8        5.26        6.35      1.77 o 
   0   8   8        2.09        1.46      2.01 o 
   1   8   8        3.73        8.06      2.45 o 
   2   8   8        1.76        3.08      2.51 o 
   3   8   8       11.56       15.05      8.08 o 
   4   8   8        4.07        5.92      6.17 o 
   5   8   8        0.86       -3.83      3.83 o 
  -9   9   8        1.59        4.61      3.45 o 
  -8   9   8        2.07        2.00      4.08 o 
  -7   9   8        0.27       -0.60      1.65 o 
  -6   9   8        4.50        3.29      2.06 o 
  -5   9   8        0.95        0.26      1.40 o 
  -4   9   8        3.34        1.67      2.36 o 
  -3   9   8        0.73        2.00      1.67 o 
  -2   9   8        0.13        0.20      1.82 o 
  -1   9   8        1.09        3.69      2.15 o 
   0   9   8       11.08       13.34      6.51 o 
   1   9   8        4.77        6.29      2.69 o 
   2   9   8        3.67        6.11      2.72 o 
   3   9   8        2.79        0.01      5.92 o 
  -8  10   8        0.75        6.51      3.60 o 
  -7  10   8        0.70       -1.96      2.43 o 
  -6  10   8        7.81       11.42      3.48 o 
  -5  10   8        1.52       -1.96      1.96 o 
  -4  10   8        0.26        1.23      2.50 o 
  -3  10   8        0.22        3.57      2.52 o 
  -2  10   8        3.02        6.01      2.29 o 
  -1  10   8        3.02        1.29      2.57 o 
   0  10   8        0.06       -0.86      2.22 o 
   1  10   8        0.03       -3.94      3.94 o 
   2  10   8        0.07       -4.84      4.84 o 
  -6  11   8        0.58        2.66      3.31 o 
  -5  11   8        0.44        4.89      3.56 o 
  -4  11   8        1.80        6.01      1.95 o 
  -3  11   8        1.68        0.77      3.36 o 
  -2  11   8        0.07       -1.94      2.30 o 
  -1  11   8        0.47       -2.68      2.68 o 
   0  11   8        1.37       -0.73      3.76 o 
   2 -12   9        0.04        2.45      1.84 o 
  -2 -11   9        0.50       -3.60      3.60 o 
  -1 -11   9        0.02       -1.40      1.40 o 
   0 -11   9        1.86        0.71      1.28 o 
   1 -11   9        5.96        4.89      1.44 o 
   2 -11   9        0.91        0.76      0.88 o 
   3 -11   9        0.02       -2.14      2.23 o 
   4 -11   9        0.60        3.92      6.12 o 
   5 -11   9        0.07       -3.38      5.65 o 
  -4 -10   9        0.16       -4.06      4.95 o 
  -3 -10   9        0.10       -1.94      1.94 o 
  -2 -10   9        0.20        1.81      2.13 o 
  -1 -10   9        0.99        1.65      1.24 o 
   0 -10   9       19.76       18.81      1.41 o 
   1 -10   9        5.94        6.59      1.02 o 
   2 -10   9        0.38        1.96      0.80 o 
   3 -10   9        1.83        2.35      2.21 o 
   4 -10   9        2.17        4.26      2.03 o 
   5 -10   9        0.39       -0.58      5.69 o 
   6 -10   9        0.01       -0.36      6.19 o 
   7 -10   9        0.01        3.29      1.50 o 
  -5  -9   9        0.01       -1.94      2.22 o 
  -4  -9   9        0.24       -1.21      2.05 o 
  -3  -9   9        1.72        4.02      2.12 o 
  -2  -9   9        0.34        0.88      1.10 o 
  -1  -9   9        0.49        0.02      0.84 o 
   0  -9   9        2.35        2.69      0.93 o 
   1  -9   9        0.12        0.45      0.73 o 
   2  -9   9        0.32        1.01      0.83 o 
   3  -9   9        5.03        5.16      0.92 o 
   4  -9   9        0.19       -4.43      4.43 o 
   5  -9   9        0.13        1.48      5.18 o 
   6  -9   9        0.01        1.23      2.66 o 
   7  -9   9        0.01        0.68      1.23 o 
  -6  -8   9        0.01       -2.29      2.29 o 
  -5  -8   9        0.25       -1.87      1.87 o 
  -4  -8   9        4.25        1.59      1.79 o 
  -3  -8   9        0.51        0.40      1.25 o 
  -2  -8   9        0.47       -0.40      0.89 o 
  -1  -8   9        3.05        3.33      0.80 o 
   0  -8   9        0.39        0.89      0.67 o 
   1  -8   9        0.43        1.24      0.81 o 
   2  -8   9        1.01        1.25      0.85 o 
   3  -8   9        4.08        4.97      1.00 o 
   4  -8   9        0.36        0.12      0.86 o 
   5  -8   9        0.08       -0.44      0.94 o 
   6  -8   9        0.68        0.19      0.89 o 
   7  -8   9        2.30        4.09      1.33 o 
   8  -8   9        0.79        0.66      1.29 o 
  -7  -7   9        0.05        5.33      2.81 o 
  -6  -7   9        2.32        1.98      2.08 o 
  -5  -7   9        2.48        0.99      1.81 o 
  -4  -7   9       12.65       14.89      2.14 o 
  -3  -7   9        0.85        1.35      1.12 o 
  -2  -7   9        1.37        0.84      0.82 o 
  -1  -7   9       11.40       10.24      0.89 o 
   0  -7   9        0.14        0.11      0.62 o 
   1  -7   9        0.61       -0.62      0.62 o 
   2  -7   9        8.82        8.63      0.94 o 
   3  -7   9        2.18        2.41      0.91 o 
   4  -7   9        2.68        1.64      0.95 o 
   5  -7   9        8.91        9.87      0.96 o 
   6  -7   9        0.01       -0.59      1.01 o 
   7  -7   9        0.06        0.72      1.08 o 
   8  -7   9        0.33        0.35      1.36 o 
  -8  -6   9        0.11        0.34      2.73 o 
  -7  -6   9        3.12        6.21      2.74 o 
  -6  -6   9       10.66        8.54      2.24 o 
  -5  -6   9       12.60       16.61      2.00 o 
  -4  -6   9        1.95        2.70      1.42 o 
  -3  -6   9       14.50       16.84      1.31 o 
  -2  -6   9        2.72        3.21      0.78 o 
  -1  -6   9       57.33       57.08      1.46 o 
   0  -6   9        1.98        2.88      0.64 o 
   1  -6   9        5.58        5.00      0.61 o 
   2  -6   9        7.44        8.51      0.81 o 
   3  -6   9        3.17        4.16      0.72 o 
   4  -6   9        1.24        0.72      0.73 o 
   5  -6   9       12.90       12.15      1.04 o 
   6  -6   9        9.46       10.28      1.12 o 
   7  -6   9       11.57       10.20      1.98 o 
   8  -6   9        1.15       -0.20      1.80 o 
   9  -6   9        0.96        4.03      3.07 o 
  -8  -5   9        6.07        4.92      2.88 o 
  -7  -5   9        0.67        0.16      1.99 o 
  -6  -5   9        0.00        4.15      1.74 o 
  -5  -5   9        0.25        1.37      1.44 o 
  -4  -5   9        8.51       10.18      1.54 o 
  -3  -5   9        3.43        1.88      0.92 o 
  -2  -5   9        0.84        1.21      0.69 o 
  -1  -5   9       83.33       84.16      1.68 o 
   0  -5   9       25.29       28.89      1.00 o 
   1  -5   9       16.20       13.37      0.83 o 
   2  -5   9        0.31       -0.45      0.59 o 
   3  -5   9        3.75        3.86      0.70 o 
   4  -5   9       20.99       22.24      1.01 o 
   5  -5   9        0.14       -0.77      0.77 o 
   6  -5   9        4.76        3.79      0.90 o 
   7  -5   9        2.19        1.30      1.12 o 
   8  -5   9       14.13       15.55      2.50 o 
   9  -5   9       11.13       13.04      1.96 o 
  -9  -4   9        1.59        0.21      2.46 o 
  -8  -4   9        0.20        1.00      2.00 o 
  -7  -4   9        7.28        7.12      1.65 o 
  -6  -4   9       21.29       23.81      1.89 o 
  -5  -4   9       93.70       85.57      2.78 o 
  -4  -4   9        0.04        0.27      0.99 o 
  -3  -4   9       30.75       31.81      1.07 o 
  -2  -4   9       26.50       28.49      1.05 o 
  -1  -4   9        4.82        3.62      0.65 o 
   0  -4   9        0.00       -0.31      0.55 o 
   1  -4   9       29.81       31.31      1.66 o 
   2  -4   9       14.69       14.84      0.82 o 
   3  -4   9       12.80       14.13      0.85 o 
   4  -4   9        4.84        3.69      0.77 o 
   5  -4   9        0.93       -0.65      0.78 o 
   6  -4   9        4.19        3.31      0.93 o 
   7  -4   9        5.03        7.40      1.36 o 
   8  -4   9        0.01        1.28      1.81 o 
   9  -4   9        4.36        6.56      3.42 o 
  -9  -3   9        0.74       -3.20      3.20 o 
  -8  -3   9        3.06        6.20      1.94 o 
  -7  -3   9        0.36       -0.23      1.35 o 
  -6  -3   9       14.97       15.65      2.17 o 
  -5  -3   9       47.09       43.07      2.02 o 
  -4  -3   9       86.50       89.09      2.30 o 
  -3  -3   9       38.09       37.08      1.13 o 
  -2  -3   9       24.19       25.46      0.94 o 
  -1  -3   9       38.92       34.69      0.98 o 
   0  -3   9       10.31        8.07      0.70 o 
   1  -3   9       14.72       16.81      0.86 o 
   2  -3   9       14.41       15.93      0.87 o 
   3  -3   9       17.81       17.08      0.97 o 
   4  -3   9      156.27      155.02      2.46 o 
   5  -3   9       11.83       12.01      0.99 o 
   6  -3   9        0.03       -0.97      0.97 o 
   7  -3   9        4.43        5.64      1.61 o 
   8  -3   9        2.60        2.54      2.58 o 
   9  -3   9        0.00        2.95      3.00 o 
 -10  -2   9        0.20       -1.58      2.28 o 
  -9  -2   9        1.26        0.31      2.32 o 
  -8  -2   9        4.51        2.80      1.68 o 
  -7  -2   9        4.48        5.07      1.42 o 
  -6  -2   9        0.87       -0.18      1.09 o 
  -5  -2   9       50.05       45.06      1.87 o 
  -4  -2   9       14.33       13.69      1.23 o 
  -3  -2   9        3.48        3.06      0.66 o 
  -2  -2   9       79.52       75.24      1.42 o 
  -1  -2   9        8.76        8.62      0.65 o 
   0  -2   9      182.45      195.40      2.51 o 
   1  -2   9      284.84      290.84      3.51 o 
   2  -2   9       25.65       27.06      0.98 o 
   3  -2   9        2.71        2.30      0.72 o 
   4  -2   9      344.91      326.17      3.62 o 
   5  -2   9       32.70       30.00      1.25 o 
   6  -2   9       13.45       11.91      1.26 o 
   7  -2   9        4.07        4.34      2.97 o 
   8  -2   9        0.07        3.65      3.59 o 
   9  -2   9        0.66        0.16      5.63 o 
 -10  -1   9        0.34       -2.61      2.61 o 
  -9  -1   9       17.61       24.86      4.58 o 
  -8  -1   9        2.78        4.28      2.21 o 
  -7  -1   9        2.73        0.87      1.30 o 
  -6  -1   9        1.52        0.56      1.06 o 
  -5  -1   9       12.46        9.95      1.07 o 
  -4  -1   9       22.69       19.24      1.26 o 
  -3  -1   9       15.92       15.13      0.86 o 
  -2  -1   9       67.94       63.84      1.29 o 
  -1  -1   9       82.49       83.56      1.46 o 
   0  -1   9      635.98      679.63      6.96 o 
   1  -1   9      417.91      428.51      4.72 o 
   2  -1   9       29.98       30.27      1.09 o 
   3  -1   9      581.52      543.23      5.49 o 
   4  -1   9      112.65      110.47      2.16 o 
   5  -1   9       16.98       13.19      1.56 o 
   6  -1   9        6.81        5.24      2.79 o 
   7  -1   9       19.31       25.23      3.97 o 
   8  -1   9        4.06        1.51      2.31 o 
   9  -1   9        0.00       -0.82      2.63 o 
 -10   0   9        0.08       -3.02      3.02 o 
  -9   0   9       10.52       17.66      2.67 o 
  -8   0   9       21.90       23.40      2.44 o 
  -7   0   9        2.77        5.16      1.35 o 
  -6   0   9       37.95       39.22      1.66 o 
  -5   0   9       14.06       10.95      1.15 o 
  -4   0   9       58.07       49.97      1.74 o 
  -3   0   9       25.54       26.61      1.10 o 
  -2   0   9       11.48       12.38      0.78 o 
  -1   0   9        2.03        1.13      0.67 o 
   0   0   9      436.11      398.08      4.25 o 
   1   0   9       39.21       30.15      1.06 o 
   2   0   9       83.15       84.34      1.68 o 
   3   0   9      638.31      588.23      6.60 o 
   4   0   9      129.06      108.01      2.83 o 
   5   0   9       15.13       20.38      2.58 o 
   6   0   9       68.14       68.18      3.67 o 
   7   0   9        4.48        1.61      4.76 o 
   8   0   9        1.55       -0.93      5.46 o 
   9   0   9        5.80        6.88      2.71 o 
 -10   1   9        3.75        3.38      3.56 o 
  -9   1   9       18.94       24.01      2.98 o 
  -8   1   9        0.02       -0.43      1.58 o 
  -7   1   9        7.05        8.72      1.65 o 
  -6   1   9       63.99       69.96      1.98 o 
  -5   1   9       25.32       26.08      1.40 o 
  -4   1   9        5.87        4.09      0.58 o 
  -3   1   9       80.83       74.11      1.62 o 
  -2   1   9      118.54      110.07      2.02 o 
  -1   1   9      260.86      251.56      3.53 o 
   0   1   9      199.36      193.41      3.21 o 
   1   1   9       23.10       22.80      1.17 o 
   2   1   9        0.93        0.42      0.84 o 
   3   1   9       25.69       17.61      1.75 o 
   4   1   9       46.26       42.46      2.25 o 
   5   1   9        0.00        0.81      1.38 o 
   6   1   9        8.09       10.64      1.98 o 
   7   1   9        0.03       -2.12      2.12 o 
   8   1   9        2.90        2.78      2.58 o 
 -11   2   9        1.40        5.25      3.78 o 
 -10   2   9        4.08        8.89      3.85 o 
  -9   2   9        1.15        5.69      2.48 o 
  -8   2   9        8.52        6.42      2.21 o 
  -7   2   9        8.67        9.34      2.26 o 
  -6   2   9       19.96       14.02      1.54 o 
  -5   2   9      126.37      106.11      2.28 o 
  -4   2   9      195.42      180.37      2.69 o 
  -3   2   9       11.51       11.55      0.79 o 
  -2   2   9        2.54        2.48      0.67 o 
  -1   2   9        2.66        4.24      0.69 o 
   0   2   9        0.86       -0.33      0.82 o 
   1   2   9       73.57       59.42      2.33 o 
   2   2   9       14.95       14.33      1.99 o 
   3   2   9       53.54       45.02      2.52 o 
   4   2   9       50.92       54.32      2.55 o 
   5   2   9       15.20       16.13      2.00 o 
   6   2   9        0.07       -1.50      1.50 o 
   7   2   9        4.79        2.98      2.46 o 
   8   2   9        3.34        7.16      2.82 o 
 -11   3   9        0.99        1.26      3.38 o 
 -10   3   9        8.84        7.81      3.67 o 
  -9   3   9        0.02       -0.94      2.59 o 
  -8   3   9       14.73       14.68      3.24 o 
  -7   3   9       20.87       23.54      2.04 o 
  -6   3   9      126.37      103.50      3.39 o 
  -5   3   9      208.37      188.92      2.92 o 
  -4   3   9       32.23       30.36      1.02 o 
  -3   3   9      460.85      444.08      4.83 o 
  -2   3   9      272.87      253.87      3.31 o 
  -1   3   9      349.78      323.92      3.81 o 
   0   3   9        2.19        3.02      0.99 o 
   1   3   9       23.66       24.21      2.12 o 
   2   3   9       26.73       30.61      1.90 o 
   3   3   9        7.53        7.12      1.33 o 
   4   3   9        0.20       -1.35      1.35 o 
   5   3   9       16.62       19.41      1.99 o 
   6   3   9       16.76       17.27      2.35 o 
   7   3   9        7.50        6.99      2.24 o 
   8   3   9        1.98       -0.95      4.08 o 
 -10   4   9        2.43        2.30      3.20 o 
  -9   4   9        8.70        8.49      3.20 o 
  -8   4   9       15.40       18.96      3.45 o 
  -7   4   9       10.80        9.18      1.86 o 
  -6   4   9        3.19        1.43      1.40 o 
  -5   4   9        1.31        4.12      1.23 o 
  -4   4   9       56.58       56.29      1.96 o 
  -3   4   9      359.91      345.79      4.05 o 
  -2   4   9      247.61      228.04      3.01 o 
  -1   4   9      309.59      303.14      3.95 o 
   0   4   9      134.18      127.13      3.01 o 
   1   4   9       26.62       23.20      1.76 o 
   2   4   9        5.20        6.46      1.80 o 
   3   4   9       32.17       24.78      1.89 o 
   4   4   9       37.32       37.55      2.32 o 
   5   4   9        1.82        0.15      1.55 o 
   6   4   9        0.18        1.06      1.86 o 
   7   4   9        2.07       -0.04      2.51 o 
 -10   5   9        1.99        5.18      3.38 o 
  -9   5   9        0.34        4.03      2.88 o 
  -8   5   9        9.53       14.03      3.20 o 
  -7   5   9        6.74        6.18      1.73 o 
  -6   5   9        3.41        1.61      1.43 o 
  -5   5   9       15.72       17.50      1.92 o 
  -4   5   9        3.04        3.27      0.91 o 
  -3   5   9       30.78       30.69      1.41 o 
  -2   5   9       16.32       18.63      1.24 o 
  -1   5   9        1.71        2.48      1.04 o 
   0   5   9       14.82       12.39      2.05 o 
   1   5   9        5.01        6.19      1.13 o 
   2   5   9       41.01       42.14      2.16 o 
   3   5   9        8.72        7.31      2.07 o 
   4   5   9        1.13       -2.14      2.21 o 
   5   5   9        0.32       -2.21      3.56 o 
   6   5   9        6.97        6.07      4.25 o 
   7   5   9        2.33        1.17      2.58 o 
 -10   6   9        1.21       -0.22      2.84 o 
  -9   6   9        7.48        2.73      2.70 o 
  -8   6   9        8.60       12.81      3.20 o 
  -7   6   9        0.03       -0.47      1.39 o 
  -6   6   9        4.71        4.33      1.67 o 
  -5   6   9       79.07       81.35      3.27 o 
  -4   6   9        2.19        0.14      1.48 o 
  -3   6   9       14.35       14.80      1.57 o 
  -2   6   9       22.62       20.21      1.98 o 
  -1   6   9       28.98       32.06      2.21 o 
   0   6   9        0.23       -0.59      1.47 o 
   1   6   9        0.95        0.47      1.55 o 
   2   6   9        2.42        2.35      1.70 o 
   3   6   9       12.04       10.11      2.16 o 
   4   6   9       33.73       40.42      3.26 o 
   5   6   9        5.50        9.09      2.59 o 
   6   6   9        0.13        0.51      2.53 o 
 -10   7   9        0.25        2.41      2.95 o 
  -9   7   9        2.32        2.55      2.66 o 
  -8   7   9        4.94        4.46      2.59 o 
  -7   7   9        1.31        0.70      1.29 o 
  -6   7   9        7.79        6.02      1.98 o 
  -5   7   9        8.83        9.82      1.77 o 
  -4   7   9       14.29       14.40      1.86 o 
  -3   7   9        7.63       10.84      1.80 o 
  -2   7   9       17.24       20.53      2.40 o 
  -1   7   9        0.43        0.38      1.74 o 
   0   7   9       12.14       12.29      2.44 o 
   1   7   9       14.61       13.29      2.68 o 
   2   7   9        8.91        8.24      2.65 o 
   3   7   9        1.32       -2.23      3.47 o 
   4   7   9        9.41        7.05      5.96 o 
   5   7   9        0.65       -1.62      4.07 o 
  -9   8   9       10.77       12.81      3.09 o 
  -8   8   9        1.37        2.88      2.01 o 
  -7   8   9        2.55       -0.99      1.35 o 
  -6   8   9        5.49        2.34      2.00 o 
  -5   8   9        1.03        3.19      1.68 o 
  -4   8   9        0.00       -0.09      1.59 o 
  -3   8   9        0.13       -1.15      2.04 o 
  -2   8   9       16.62       20.67      2.49 o 
  -1   8   9       10.13       11.55      2.81 o 
   0   8   9        1.27       -0.48      2.20 o 
   1   8   9        0.12       -2.72      2.72 o 
   2   8   9        0.80       -1.43      2.36 o 
   3   8   9        4.82        7.16      4.84 o 
   4   8   9        0.48       -4.12      7.50 o 
  -8   9   9        0.15        2.36      3.89 o 
  -7   9   9        1.23       -1.09      2.12 o 
  -6   9   9        4.74        6.25      2.10 o 
  -5   9   9        2.49        1.56      1.91 o 
  -4   9   9        7.85        9.08      3.42 o 
  -3   9   9        6.65        7.43      2.10 o 
  -2   9   9        1.16        6.91      2.63 o 
  -1   9   9        0.41       -0.70      2.05 o 
   0   9   9        9.83       18.46      7.45 o 
   1   9   9        3.53        3.26      2.61 o 
   2   9   9        1.48       -1.04      2.62 o 
   3   9   9        0.05       -2.57      2.57 o 
  -7  10   9        0.04       -1.06      2.51 o 
  -6  10   9        2.30        5.62      2.84 o 
  -5  10   9        0.80        0.96      1.88 o 
  -4  10   9        0.00        0.08      1.94 o 
  -3  10   9        1.23        3.24      2.68 o 
  -2  10   9        3.08        1.76      2.52 o 
  -1  10   9        2.17        5.36      2.91 o 
   0  10   9        0.79        0.49      2.28 o 
   1  10   9        0.01        1.79      2.62 o 
   2  10   9        0.23       -2.56      2.56 o 
  -6  11   9        0.03       -3.45      3.45 o 
  -5  11   9        0.86       -0.22      3.38 o 
  -4  11   9        0.66        1.82      2.07 o 
  -3  11   9        0.18        0.79      2.45 o 
  -2  11   9        0.02        1.73      2.52 o 
  -1  11   9        0.64       -2.45      2.45 o 
  -1 -11  10        0.03       -1.28      1.89 o 
   0 -11  10        2.33        2.27      2.01 o 
   1 -11  10        1.68        2.41      1.18 o 
   2 -11  10        0.30       -0.93      0.93 o 
   3 -11  10        0.05        4.53      6.59 o 
   4 -11  10        0.43       -2.91      5.61 o 
  -3 -10  10        0.16       -1.96      1.96 o 
  -2 -10  10        0.02       -1.54      1.54 o 
  -1 -10  10        1.48        1.02      1.85 o 
   0 -10  10       14.52       16.63      1.43 o 
   1 -10  10        6.55        8.26      1.12 o 
   2 -10  10        0.01        0.58      0.86 o 
   3 -10  10        4.43        3.76      1.44 o 
   4 -10  10        1.99        5.97      2.34 o 
   5 -10  10        0.26       -5.43      5.43 o 
   6 -10  10        0.16       -1.12      6.08 o 
  -5  -9  10        0.04       -2.72      2.72 o 
  -4  -9  10        0.37       -1.29      1.98 o 
  -3  -9  10        0.10       -0.82      1.67 o 
  -2  -9  10        0.01       -1.33      1.48 o 
  -1  -9  10        2.43        3.38      0.95 o 
   0  -9  10        0.06        0.59      0.96 o 
   1  -9  10        0.92        0.69      0.87 o 
   2  -9  10        1.43        1.72      0.84 o 
   3  -9  10        6.18        6.24      1.05 o 
   4  -9  10        0.99        0.80      0.98 o 
   5  -9  10        0.01       -0.06      1.17 o 
   6  -9  10        1.85        2.67      0.89 o 
   7  -9  10        0.71        1.84      1.01 o 
  -6  -8  10        0.00       -0.15      2.48 o 
  -5  -8  10        0.01       -2.27      2.84 o 
  -4  -8  10        1.19        0.80      1.74 o 
  -3  -8  10        0.07       -1.24      1.24 o 
  -2  -8  10        0.18       -0.97      0.97 o 
  -1  -8  10        8.37        8.52      0.96 o 
   0  -8  10        0.15        1.64      0.72 o 
   1  -8  10        0.77       -0.50      0.77 o 
   2  -8  10        0.41        0.36      0.69 o 
   3  -8  10        0.01        0.17      1.01 o 
   4  -8  10        0.20        0.42      0.92 o 
   5  -8  10        0.31        0.26      0.86 o 
   6  -8  10        0.24       -0.34      0.94 o 
   7  -8  10        5.46        5.71      1.16 o 
   8  -8  10        1.15        1.80      1.77 o 
  -7  -7  10        0.03       -0.82      2.55 o 
  -6  -7  10        6.00        5.74      2.28 o 
  -5  -7  10        6.22        7.72      2.14 o 
  -4  -7  10       18.91       22.83      2.12 o 
  -3  -7  10        0.43        2.20      1.20 o 
  -2  -7  10        0.09        0.61      0.84 o 
  -1  -7  10        0.63        0.92      0.78 o 
   0  -7  10        0.69        1.33      0.71 o 
   1  -7  10        0.83        1.16      0.73 o 
   2  -7  10        0.09       -0.20      0.66 o 
   3  -7  10        2.35        2.56      0.85 o 
   4  -7  10        5.35        4.04      0.84 o 
   5  -7  10        8.00        8.11      1.03 o 
   6  -7  10        5.71        5.05      1.11 o 
   7  -7  10        1.86        0.58      1.06 o 
   8  -7  10        1.48        3.92      2.06 o 
  -7  -6  10        3.37        3.68      2.30 o 
  -6  -6  10       25.58       29.20      2.85 o 
  -5  -6  10       50.56       47.32      2.75 o 
  -4  -6  10        5.03        7.18      1.61 o 
  -3  -6  10       28.45       27.69      1.70 o 
  -2  -6  10       11.84       12.66      1.01 o 
  -1  -6  10        7.01        9.19      1.03 o 
   0  -6  10        1.66        1.87      0.68 o 
   1  -6  10        4.40        4.68      0.68 o 
   2  -6  10        0.02       -0.39      0.60 o 
   3  -6  10        0.46        0.80      0.74 o 
   4  -6  10        0.16       -0.79      0.79 o 
   5  -6  10       17.95       19.71      1.14 o 
   6  -6  10        2.74        3.52      1.04 o 
   7  -6  10        1.09        1.43      1.34 o 
   8  -6  10        0.09        0.51      2.17 o 
  -8  -5  10        2.38        1.98      3.90 o 
  -7  -5  10        2.66       -1.70      2.00 o 
  -6  -5  10       15.45       13.34      2.00 o 
  -5  -5  10        4.86        5.25      1.60 o 
  -4  -5  10        5.34        5.71      1.42 o 
  -3  -5  10       46.43       47.82      1.69 o 
  -2  -5  10       35.05       36.10      1.28 o 
  -1  -5  10        8.33        9.73      0.83 o 
   0  -5  10        5.20        4.04      0.72 o 
   1  -5  10        0.60        1.40      0.69 o 
   2  -5  10        0.22        0.35      0.63 o 
   3  -5  10       11.35       12.14      0.80 o 
   4  -5  10       32.97       35.90      1.20 o 
   5  -5  10        0.37       -0.06      0.78 o 
   6  -5  10        1.61        1.05      0.91 o 
   7  -5  10        0.61        0.10      1.15 o 
   8  -5  10        4.22        7.46      1.73 o 
   9  -5  10        1.07        2.52      1.95 o 
  -9  -4  10        0.64       -2.39      2.39 o 
  -8  -4  10        4.29        4.32      2.21 o 
  -7  -4  10        2.89        4.23      1.62 o 
  -6  -4  10        0.47        0.26      1.31 o 
  -5  -4  10        0.00        0.90      1.20 o 
  -4  -4  10        3.35        3.36      1.03 o 
  -3  -4  10        5.19        3.68      0.76 o 
  -2  -4  10        6.16        5.83      0.75 o 
  -1  -4  10        3.38        2.97      0.71 o 
   0  -4  10       45.87       41.65      1.26 o 
   1  -4  10      276.22      275.28      3.69 o 
   2  -4  10       82.51       82.26      1.77 o 
   3  -4  10        0.37        0.01      0.67 o 
   4  -4  10       17.29       17.64      1.03 o 
   5  -4  10        4.39        4.53      0.90 o 
   6  -4  10        7.27        8.73      1.11 o 
   7  -4  10        5.04        8.39      1.85 o 
   8  -4  10        0.00        2.90      1.73 o 
   9  -4  10        0.21        0.09      5.83 o 
  -9  -3  10        1.94       -0.17      2.40 o 
  -8  -3  10        0.31        1.72      2.42 o 
  -7  -3  10        0.09       -0.83      1.33 o 
  -6  -3  10        2.80        1.31      1.26 o 
  -5  -3  10       26.79       26.94      2.45 o 
  -4  -3  10        2.93        1.67      0.91 o 
  -3  -3  10        7.73        6.76      0.85 o 
  -2  -3  10       90.08       85.64      1.62 o 
  -1  -3  10       86.07       89.70      1.59 o 
   0  -3  10      155.06      163.87      2.34 o 
   1  -3  10        5.38        6.02      0.80 o 
   2  -3  10        0.02       -0.41      0.78 o 
   3  -3  10      129.48      121.95      2.30 o 
   4  -3  10      120.50      122.17      2.25 o 
   5  -3  10        4.45        4.00      1.00 o 
   6  -3  10        0.51        0.97      1.15 o 
   7  -3  10       10.52       12.74      2.02 o 
   8  -3  10        1.62        2.22      2.33 o 
   9  -3  10        0.00        2.29      4.96 o 
 -10  -2  10        0.00       -0.47      2.37 o 
  -9  -2  10        1.02        5.85      2.62 o 
  -8  -2  10        4.43        5.27      1.78 o 
  -7  -2  10        0.75        1.39      1.29 o 
  -6  -2  10       11.92       10.00      1.43 o 
  -5  -2  10        4.67        3.47      1.03 o 
  -4  -2  10       25.20       22.69      1.46 o 
  -3  -2  10       21.64       20.40      1.02 o 
  -2  -2  10       22.03       20.66      0.91 o 
  -1  -2  10        5.71        5.54      0.67 o 
   0  -2  10       17.83       19.12      1.00 o 
   1  -2  10        6.11        7.83      0.81 o 
   2  -2  10       40.62       40.88      1.22 o 
   3  -2  10       91.56       88.55      1.77 o 
   4  -2  10       10.42       12.25      0.94 o 
   5  -2  10        2.09        3.02      1.02 o 
   6  -2  10       27.55       29.19      2.10 o 
   7  -2  10        5.52        7.98      4.25 o 
   8  -2  10        0.44        4.23      2.15 o 
   9  -2  10        1.25        1.96      2.29 o 
 -10  -1  10        1.07       -2.23      2.23 o 
  -9  -1  10       24.98       21.76      3.25 o 
  -8  -1  10        0.32        0.49      1.91 o 
  -7  -1  10       10.15        7.94      1.58 o 
  -6  -1  10       42.58       41.93      1.83 o 
  -5  -1  10       49.72       48.73      1.87 o 
  -4  -1  10        4.78        3.04      0.98 o 
  -3  -1  10       40.51       31.65      1.13 o 
  -2  -1  10      120.96      114.38      1.79 o 
  -1  -1  10       80.62       79.40      1.59 o 
   0  -1  10       74.68       70.05      1.57 o 
   1  -1  10        0.00        0.60      0.68 o 
   2  -1  10       20.39       20.40      1.07 o 
   3  -1  10      182.45      173.42      2.49 o 
   4  -1  10        3.57        4.73      0.95 o 
   5  -1  10        1.98        1.21      1.68 o 
   6  -1  10        3.16        2.23      1.82 o 
   7  -1  10        7.23        9.11      3.25 o 
   8  -1  10        1.37        0.11      2.23 o 
   9  -1  10        0.02        0.32      3.68 o 
 -10   0  10        2.13       -1.84      3.17 o 
  -9   0  10        0.36        3.43      2.01 o 
  -8   0  10        5.94        7.33      1.92 o 
  -7   0  10        6.11        6.24      1.51 o 
  -6   0  10        2.84        1.23      0.95 o 
  -5   0  10       62.02       61.02      1.99 o 
  -4   0  10       94.47       88.47      2.30 o 
  -3   0  10       14.68       18.66      1.17 o 
  -2   0  10       49.34       50.31      1.61 o 
  -1   0  10        5.94        5.18      0.75 o 
   0   0  10      241.24      230.86      3.05 o 
   1   0  10        6.62        8.70      1.49 o 
   2   0  10       60.83       54.96      1.52 o 
   3   0  10       13.78       11.40      1.14 o 
   4   0  10       12.35       12.19      1.59 o 
   5   0  10       35.45       38.14      2.32 o 
   6   0  10        3.42        5.61      2.09 o 
   7   0  10        0.59       -1.38      3.22 o 
   8   0  10        3.78        3.14      2.57 o 
 -10   1  10        4.89        2.52      3.60 o 
  -9   1  10        2.29        5.07      4.84 o 
  -8   1  10        5.22        6.07      2.55 o 
  -7   1  10        5.05        7.62      1.40 o 
  -6   1  10       26.85       26.26      1.65 o 
  -5   1  10       71.20       62.07      2.09 o 
  -4   1  10        2.18        1.23      1.19 o 
  -3   1  10       36.39       36.15      1.32 o 
  -2   1  10       63.42       62.85      1.87 o 
  -1   1  10      128.92      129.94      2.42 o 
   0   1  10        1.05        0.30      0.78 o 
   1   1  10        3.17        7.46      0.98 o 
   2   1  10       23.64       23.82      2.02 o 
   3   1  10        0.32        1.24      1.15 o 
   4   1  10        0.23        0.71      1.33 o 
   5   1  10        0.08       -0.71      1.38 o 
   6   1  10        5.09        8.94      4.65 o 
   7   1  10        6.44        7.96      3.35 o 
   8   1  10        1.00        2.49      2.66 o 
 -10   2  10        0.36        0.47      3.35 o 
  -9   2  10        4.30        3.99      3.20 o 
  -8   2  10       11.61       13.68      2.52 o 
  -7   2  10       24.64       30.94      2.02 o 
  -6   2  10        0.81        1.07      1.27 o 
  -5   2  10       47.58       45.49      2.44 o 
  -4   2  10      123.21      121.11      2.48 o 
  -3   2  10       16.34       16.09      1.00 o 
  -2   2  10        0.50        0.52      0.72 o 
  -1   2  10      215.20      217.03      3.17 o 
   0   2  10      162.24      146.91      3.15 o 
   1   2  10       11.28       12.48      1.49 o 
   2   2  10       15.71        9.69      1.54 o 
   3   2  10       15.25       18.53      1.95 o 
   4   2  10       30.05       25.66      2.32 o 
   5   2  10       11.59       14.46      2.53 o 
   6   2  10        0.04       -0.89      1.70 o 
   7   2  10        4.35        6.79      3.31 o 
   8   2  10        6.56        6.78      3.05 o 
 -10   3  10        2.72        9.28      3.85 o 
  -9   3  10        0.61        1.87      2.91 o 
  -8   3  10       10.58       19.25      3.78 o 
  -7   3  10       21.41       19.48      2.41 o 
  -6   3  10       38.75       33.81      3.72 o 
  -5   3  10       84.31       79.61      3.01 o 
  -4   3  10       38.37       34.04      1.82 o 
  -3   3  10      134.53      127.28      2.45 o 
  -2   3  10      185.31      187.10      3.00 o 
  -1   3  10        1.15        1.87      0.84 o 
   0   3  10       22.59       20.80      1.38 o 
   1   3  10       26.95       32.78      1.96 o 
   2   3  10       80.29       59.69      2.93 o 
   3   3  10        5.84        7.16      1.49 o 
   4   3  10        1.07        1.48      1.95 o 
   5   3  10       14.66       18.30      2.25 o 
   6   3  10        6.14        4.76      1.99 o 
   7   3  10        7.02        8.08      2.57 o 
 -10   4  10        1.14       -1.73      3.02 o 
  -9   4  10       10.00        6.59      3.35 o 
  -8   4  10       10.68       11.66      3.38 o 
  -7   4  10        0.00       -1.33      1.94 o 
  -6   4  10        1.13        3.42      2.09 o 
  -5   4  10       23.96       22.67      2.48 o 
  -4   4  10       23.64       22.49      1.81 o 
  -3   4  10      114.76      108.40      2.31 o 
  -2   4  10       87.15       81.79      2.08 o 
  -1   4  10       23.19       22.31      1.44 o 
   0   4  10      108.88       98.29      3.84 o 
   1   4  10       16.43       14.59      1.55 o 
   2   4  10        1.83        1.59      1.28 o 
   3   4  10       21.97       25.01      2.16 o 
   4   4  10       18.13       21.53      2.22 o 
   5   4  10        0.09       -0.34      1.76 o 
   6   4  10        0.06        2.18      1.96 o 
   7   4  10        2.77        0.42      3.99 o 
 -10   5  10        1.80        0.50      3.09 o 
  -9   5  10        1.02        0.72      2.77 o 
  -8   5  10        8.23        6.30      3.06 o 
  -7   5  10        7.00        4.79      2.52 o 
  -6   5  10       10.66        8.89      2.48 o 
  -5   5  10        2.16        3.14      1.74 o 
  -4   5  10       18.79       21.13      2.33 o 
  -3   5  10        6.47        7.29      1.40 o 
  -2   5  10       18.25       19.36      2.20 o 
  -1   5  10       14.80       15.31      2.07 o 
   0   5  10        5.71        0.71      3.17 o 
   1   5  10        3.81       10.90      1.57 o 
   2   5  10       18.31       17.35      1.96 o 
   3   5  10        0.21       -1.21      1.70 o 
   4   5  10       20.99       20.34      2.71 o 
   5   5  10        6.42        3.28      2.40 o 
   6   5  10        4.79        5.61      2.81 o 
 -10   6  10        1.51        0.36      2.91 o 
  -9   6  10        6.60        0.32      2.81 o 
  -8   6  10        1.46        0.90      2.63 o 
  -7   6  10        0.90        1.48      2.23 o 
  -6   6  10        3.38        0.92      1.67 o 
  -5   6  10       15.75       15.25      2.15 o 
  -4   6  10        0.98        1.03      1.57 o 
  -3   6  10        2.36       -0.38      1.85 o 
  -2   6  10      108.63      109.15      4.47 o 
  -1   6  10       15.02       16.61      2.25 o 
   0   6  10        3.17        1.93      1.75 o 
   1   6  10       11.60        9.85      2.23 o 
   2   6  10        4.64        3.05      1.88 o 
   3   6  10       28.21       33.54      2.99 o 
   4   6  10        6.48       10.01      3.64 o 
   5   6  10        1.28       -2.71      2.71 o 
   6   6  10        0.78       -0.44      2.57 o 
  -9   7  10        4.91        5.72      2.99 o 
  -8   7  10        6.46       10.83      3.13 o 
  -7   7  10        0.85       -2.23      2.23 o 
  -6   7  10        7.23        4.90      1.99 o 
  -5   7  10        2.78        4.06      1.86 o 
  -4   7  10        8.12        8.77      1.97 o 
  -3   7  10        1.77       -0.40      1.60 o 
  -2   7  10        0.14       -1.94      1.94 o 
  -1   7  10        2.97        2.45      2.27 o 
   0   7  10       26.62       26.12      3.74 o 
   1   7  10       11.17        7.57      3.38 o 
   2   7  10        7.67        9.88      2.83 o 
   3   7  10        3.46       -0.76      2.66 o 
   4   7  10        2.18        4.19      3.14 o 
   5   7  10        0.53       -2.68      2.75 o 
  -9   8  10        9.67       14.83      3.31 o 
  -8   8  10        2.05        2.84      2.55 o 
  -7   8  10        1.53        1.24      3.24 o 
  -6   8  10       26.65       30.65      5.04 o 
  -5   8  10        5.94        9.22      2.19 o 
  -4   8  10        1.05        0.04      1.77 o 
  -3   8  10        1.83        0.58      1.79 o 
  -2   8  10       10.35        7.20      2.77 o 
  -1   8  10        8.39       14.50      3.09 o 
   0   8  10        0.04       -1.40      2.45 o 
   1   8  10        0.11       -1.39      2.30 o 
   2   8  10        0.80        0.94      2.66 o 
   3   8  10        6.29        2.02      8.69 o 
   4   8  10        0.00       -6.26      7.48 o 
  -8   9  10        0.59       -1.80      2.23 o 
  -7   9  10        1.16       -1.06      2.60 o 
  -6   9  10        0.95        1.22      2.34 o 
  -5   9  10        1.54       -0.58      1.89 o 
  -4   9  10        5.77        9.53      2.30 o 
  -3   9  10        4.51        4.10      2.52 o 
  -2   9  10        0.01       -2.12      2.12 o 
  -1   9  10        2.85        3.96      2.84 o 
   0   9  10        4.61        5.94      3.02 o 
   1   9  10        2.24        8.30      2.94 o 
   2   9  10        0.62        0.48      2.73 o 
   3   9  10        4.83        2.53      3.11 o 
  -7  10  10        0.03        3.42      3.47 o 
  -6  10  10        0.18        1.26      4.48 o 
  -5  10  10        0.05        0.50      2.00 o 
  -4  10  10        0.17        0.32      2.30 o 
  -3  10  10        2.66        3.17      2.52 o 
  -2  10  10        5.76        6.95      2.84 o 
  -1  10  10        4.09        3.96      2.88 o 
   0  10  10        0.05       -2.52      2.52 o 
   1  10  10        0.09       -3.35      4.52 o 
  -5  11  10        2.55        7.18      2.19 o 
  -4  11  10        1.26        5.22      2.52 o 
  -3  11  10        1.06        0.07      2.45 o 
  -2  11  10        0.87        0.00      2.66 o 
  -1 -11  11        0.05       -2.12      2.12 o 
   0 -11  11        0.34        0.64      1.65 o 
   1 -11  11        0.05        0.33      1.38 o 
   2 -11  11        0.01        1.19      1.04 o 
   3 -11  11        0.49        2.26      1.47 o 
   4 -11  11        0.10        1.73      6.05 o 
  -3 -10  11        0.01       -0.45      1.92 o 
  -2 -10  11        0.02       -0.79      1.93 o 
  -1 -10  11        0.56        1.10      1.64 o 
   0 -10  11        0.03       -1.17      1.22 o 
   1 -10  11        0.02        2.18      1.03 o 
   2 -10  11        0.10        0.41      1.32 o 
   3 -10  11        0.40        1.22      0.85 o 
   4 -10  11        0.00        0.07      1.14 o 
   5 -10  11        0.00       -1.96      4.16 o 
  -4  -9  11        2.88        0.98      2.45 o 
  -3  -9  11        0.01       -1.42      1.83 o 
  -2  -9  11        0.04       -0.06      1.29 o 
  -1  -9  11        1.49        1.74      0.99 o 
   0  -9  11        0.23        1.41      1.04 o 
   1  -9  11        0.02       -0.86      0.89 o 
   2  -9  11        0.69        1.87      1.02 o 
   3  -9  11        0.33       -1.00      1.00 o 
   4  -9  11        0.21       -0.82      0.82 o 
   5  -9  11        1.30        0.77      1.06 o 
   6  -9  11        0.01        0.41      0.95 o 
  -6  -8  11        2.20        4.47      2.65 o 
  -5  -8  11        3.24        3.41      2.43 o 
  -4  -8  11        0.61        1.40      2.05 o 
  -3  -8  11        3.02        3.34      2.11 o 
  -2  -8  11        0.82        0.19      1.06 o 
  -1  -8  11        6.96        7.00      1.00 o 
   0  -8  11        0.02        0.59      0.75 o 
   1  -8  11        0.82        0.90      0.85 o 
   2  -8  11        0.77        0.76      0.79 o 
   3  -8  11        0.27       -0.82      0.82 o 
   4  -8  11        0.01       -0.85      0.85 o 
   5  -8  11        5.14        3.93      1.01 o 
   6  -8  11        2.13        3.15      1.00 o 
   7  -8  11        2.24        0.88      1.67 o 
  -6  -7  11        0.04       -1.04      2.02 o 
  -5  -7  11        0.14       -0.93      1.86 o 
  -4  -7  11        0.65       -0.06      1.59 o 
  -3  -7  11        0.47        0.66      1.27 o 
  -2  -7  11        0.66        1.34      0.95 o 
  -1  -7  11       10.62       15.36      1.06 o 
   0  -7  11        4.40        4.75      0.84 o 
   1  -7  11        2.12        1.67      0.68 o 
   2  -7  11        0.00        0.13      0.77 o 
   3  -7  11        1.10        1.29      0.83 o 
   4  -7  11        4.59        2.68      0.93 o 
   5  -7  11        0.41       -0.08      0.89 o 
   6  -7  11        0.94       -0.05      1.02 o 
   7  -7  11        0.31       -0.02      1.14 o 
   8  -7  11        3.30        4.34      1.61 o 
  -7  -6  11        1.44        0.86      2.21 o 
  -6  -6  11        3.72        5.94      2.20 o 
  -5  -6  11       18.32       19.10      2.14 o 
  -4  -6  11        0.00        0.27      1.42 o 
  -3  -6  11        3.91        4.09      1.72 o 
  -2  -6  11        5.76        8.35      0.97 o 
  -1  -6  11        0.59       -0.16      0.74 o 
   0  -6  11        0.34        1.35      0.74 o 
   1  -6  11       14.38       14.74      0.93 o 
   2  -6  11        3.75        4.49      0.76 o 
   3  -6  11        2.51        4.45      0.73 o 
   4  -6  11        0.50        0.37      0.81 o 
   5  -6  11        0.63        0.09      0.91 o 
   6  -6  11        0.60       -0.13      1.25 o 
   7  -6  11        1.39        0.74      1.31 o 
   8  -6  11        0.01       -0.27      2.46 o 
  -8  -5  11        0.28        4.21      2.82 o 
  -7  -5  11        0.05       -1.93      1.93 o 
  -6  -5  11        4.01        1.43      1.71 o 
  -5  -5  11        9.23        9.10      1.74 o 
  -4  -5  11       14.04       13.88      1.76 o 
  -3  -5  11        7.34        6.71      1.21 o 
  -2  -5  11        0.97       -0.27      0.77 o 
  -1  -5  11        9.02        9.30      0.89 o 
   0  -5  11        3.92        3.02      0.76 o 
   1  -5  11       13.27       10.94      0.91 o 
   2  -5  11        5.59        5.75      0.82 o 
   3  -5  11        6.80        5.72      0.90 o 
   4  -5  11       39.19       41.94      1.58 o 
   5  -5  11        3.35        3.38      1.08 o 
   6  -5  11        0.01       -0.73      0.97 o 
   7  -5  11        2.55        3.87      1.53 o 
   8  -5  11        0.64        0.30      1.88 o 
  -8  -4  11        1.21        0.72      2.52 o 
  -7  -4  11        0.36       -0.22      1.83 o 
  -6  -4  11        0.19        0.02      1.35 o 
  -5  -4  11       16.91       20.60      1.72 o 
  -4  -4  11        8.63        8.14      1.17 o 
  -3  -4  11        0.13       -0.65      0.79 o 
  -2  -4  11        8.67        9.38      0.89 o 
  -1  -4  11        0.54       -0.68      0.68 o 
   0  -4  11       43.77       48.69      1.93 o 
   1  -4  11       56.25       60.46      1.64 o 
   2  -4  11        7.77        6.63      0.88 o 
   3  -4  11        3.00        2.58      0.88 o 
   4  -4  11      129.82      131.87      2.36 o 
   5  -4  11       17.30       18.30      1.69 o 
   6  -4  11        4.59        5.99      1.34 o 
   7  -4  11        0.77        0.50      1.62 o 
   8  -4  11        0.08       -0.37      3.57 o 
  -9  -3  11        6.40        7.67      2.84 o 
  -8  -3  11        0.53       -1.82      1.82 o 
  -7  -3  11        1.33       -0.63      1.36 o 
  -6  -3  11        0.01        0.90      1.26 o 
  -5  -3  11        2.87        3.46      1.21 o 
  -4  -3  11        3.62        4.06      1.31 o 
  -3  -3  11        5.80        5.66      0.91 o 
  -2  -3  11       31.69       30.32      1.11 o 
  -1  -3  11       32.05       34.90      1.17 o 
   0  -3  11      163.28      155.27      2.47 o 
   1  -3  11      117.56      120.34      2.16 o 
   2  -3  11        9.74        7.15      0.95 o 
   3  -3  11      258.91      251.17      3.70 o 
   4  -3  11       53.05       50.63      1.68 o 
   5  -3  11        7.29        5.63      1.22 o 
   6  -3  11        4.95        6.05      1.63 o 
   7  -3  11       10.63       15.39      2.35 o 
   8  -3  11        1.70        4.58      5.10 o 
  -9  -2  11        6.08        8.20      2.78 o 
  -8  -2  11       10.48       10.17      2.01 o 
  -7  -2  11        0.65        0.72      1.44 o 
  -6  -2  11       10.25        9.39      1.46 o 
  -5  -2  11        6.23        5.28      1.12 o 
  -4  -2  11       27.06       26.69      1.57 o 
  -3  -2  11        8.47        8.44      0.98 o 
  -2  -2  11        4.09        3.77      0.74 o 
  -1  -2  11        0.24        0.19      0.65 o 
   0  -2  11      208.47      191.42      2.83 o 
   1  -2  11       27.97       26.15      1.17 o 
   2  -2  11       33.02       30.73      1.26 o 
   3  -2  11      208.67      197.34      2.93 o 
   4  -2  11       75.50       63.41      2.09 o 
   5  -2  11        6.01        8.16      1.29 o 
   6  -2  11       34.04       38.41      3.18 o 
   7  -2  11        2.47        2.49      3.44 o 
   8  -2  11        1.13        4.36      3.22 o 
 -10  -1  11        1.20        1.09      2.51 o 
  -9  -1  11        6.97        9.03      2.76 o 
  -8  -1  11        0.01       -2.18      2.18 o 
  -7  -1  11        2.41        2.70      1.67 o 
  -6  -1  11       29.56       32.78      1.74 o 
  -5  -1  11        7.86       11.68      1.35 o 
  -4  -1  11        0.13       -0.86      0.86 o 
  -3  -1  11       29.07       28.60      1.47 o 
  -2  -1  11       46.38       46.83      1.44 o 
  -1  -1  11      114.05      110.84      1.98 o 
   0  -1  11      110.15      104.75      2.49 o 
   1  -1  11       20.27       22.20      1.28 o 
   2  -1  11        2.92        1.31      0.84 o 
   3  -1  11       13.98       12.72      1.14 o 
   4  -1  11       30.40       27.63      1.82 o 
   5  -1  11        0.66        0.27      1.45 o 
   6  -1  11        6.52        5.23      2.39 o 
   7  -1  11        0.16       -1.99      2.24 o 
   8  -1  11        1.23        0.51      2.40 o 
 -10   0  11        1.15        4.57      3.81 o 
  -9   0  11        0.42        4.58      2.46 o 
  -8   0  11        2.51        3.36      1.84 o 
  -7   0  11        3.66        2.70      1.23 o 
  -6   0  11       17.26       15.40      1.49 o 
  -5   0  11       91.55       83.55      2.38 o 
  -4   0  11      139.95      122.81      2.76 o 
  -3   0  11        1.93        1.76      0.96 o 
  -2   0  11        1.92        2.81      0.85 o 
  -1   0  11        6.87        9.42      1.04 o 
   0   0  11        4.20        4.15      0.82 o 
   1   0  11       33.96       31.47      1.38 o 
   2   0  11       14.47       12.51      1.10 o 
   3   0  11       36.88       30.86      1.98 o 
   4   0  11       32.07       34.19      2.94 o 
   5   0  11       11.92       13.60      2.29 o 
   6   0  11        0.10       -1.95      1.95 o 
   7   0  11        5.47        3.52      4.43 o 
   8   0  11        3.93        1.66      5.47 o 
 -10   1  11        5.55        5.58      3.96 o 
  -9   1  11        0.06        1.69      3.13 o 
  -8   1  11       13.00       16.66      2.26 o 
  -7   1  11       18.89       20.39      1.87 o 
  -6   1  11       85.01       75.66      3.47 o 
  -5   1  11      154.20      142.47      3.21 o 
  -4   1  11       42.36       37.83      1.66 o 
  -3   1  11      422.94      396.85      5.95 o 
  -2   1  11      306.60      285.18      4.69 o 
  -1   1  11      267.47      248.09      3.85 o 
   0   1  11        4.18        5.08      1.26 o 
   1   1  11       35.02       31.70      3.53 o 
   2   1  11       29.45       30.97      2.40 o 
   3   1  11        2.84        3.73      1.35 o 
   4   1  11        1.72       -0.53      1.29 o 
   5   1  11       21.90       22.00      3.39 o 
   6   1  11       21.10       23.05      2.87 o 
   7   1  11        6.41        8.60      2.85 o 
   8   1  11        0.86       -4.50      7.42 o 
 -10   2  11        2.71        4.03      3.60 o 
  -9   2  11        7.19        7.59      3.60 o 
  -8   2  11        9.48        4.82      3.27 o 
  -7   2  11        4.30        5.59      1.66 o 
  -6   2  11        1.12        0.61      1.31 o 
  -5   2  11        2.53        4.97      1.01 o 
  -4   2  11       27.58       24.62      1.35 o 
  -3   2  11      313.83      296.83      4.82 o 
  -2   2  11      319.99      293.95      4.32 o 
  -1   2  11      232.69      227.21      3.68 o 
   0   2  11      140.33      139.20      3.93 o 
   1   2  11       34.43       30.98      2.05 o 
   2   2  11       10.17       13.34      1.56 o 
   3   2  11       41.56       33.75      2.17 o 
   4   2  11       42.27       43.74      2.55 o 
   5   2  11        5.15        9.05      1.98 o 
   6   2  11        1.35        0.27      1.79 o 
   7   2  11        2.95        5.10      2.86 o 
 -10   3  11        1.51        1.04      3.17 o 
  -9   3  11        0.61        2.48      2.91 o 
  -8   3  11       13.30       13.35      2.52 o 
  -7   3  11        9.38        9.57      2.91 o 
  -6   3  11        3.30        5.14      1.79 o 
  -5   3  11        5.15        4.61      1.72 o 
  -4   3  11        1.07        1.55      0.94 o 
  -3   3  11       33.96       32.80      1.64 o 
  -2   3  11       24.83       22.07      1.47 o 
  -1   3  11        7.75        5.39      1.17 o 
   0   3  11       20.04       15.77      2.79 o 
   1   3  11        5.78        9.22      1.45 o 
   2   3  11       43.45       41.84      2.94 o 
   3   3  11        9.70       10.85      1.68 o 
   4   3  11        5.49        5.93      1.77 o 
   5   3  11        0.87        0.05      2.14 o 
   6   3  11       10.31       12.27      2.38 o 
   7   3  11        2.93        9.85      2.96 o 
 -10   4  11        1.99        7.16      3.53 o 
  -9   4  11        7.35        5.69      3.27 o 
  -8   4  11        7.03        1.90      2.01 o 
  -7   4  11        0.03       -0.79      2.16 o 
  -6   4  11        6.84        2.77      2.30 o 
  -5   4  11      102.43      104.51     11.05 o 
  -4   4  11        4.02        7.21      1.61 o 
  -3   4  11       26.56       24.26      1.65 o 
  -2   4  11       64.50       59.83      2.11 o 
  -1   4  11       51.47       54.08      2.27 o 
   0   4  11        0.01       -0.46      1.12 o 
   1   4  11       10.80        8.30      1.75 o 
   2   4  11        9.78       11.46      1.74 o 
   3   4  11       19.85       19.84      2.06 o 
   4   4  11       51.02       59.13      3.23 o 
   5   4  11       12.72       15.09      3.69 o 
   6   4  11        0.75       -1.14      2.39 o 
   7   4  11        4.73        3.40      2.92 o 
 -10   5  11        0.25       -2.63      2.63 o 
  -9   5  11        5.70        7.09      3.31 o 
  -8   5  11        9.66       10.12      2.26 o 
  -7   5  11        1.28       -1.22      2.16 o 
  -6   5  11        8.95       10.58      2.73 o 
  -5   5  11       16.01       19.29      2.99 o 
  -4   5  11       18.76       13.35      2.73 o 
  -3   5  11       14.57       13.95      2.06 o 
  -2   5  11       16.27       16.66      2.18 o 
  -1   5  11        4.34        5.41      1.82 o 
   0   5  11       29.73       28.33      2.74 o 
   1   5  11       26.58       18.36      2.54 o 
   2   5  11       14.12       11.60      4.53 o 
   3   5  11        2.09        5.28      2.31 o 
   4   5  11       18.32       23.67      3.25 o 
   5   5  11        1.05        0.70      2.40 o 
   6   5  11        5.39        6.05      2.90 o 
 -10   6  11        2.34        1.80      3.02 o 
  -9   6  11       18.05       22.42      3.99 o 
  -8   6  11        2.62        1.21      1.88 o 
  -7   6  11        5.51        5.33      2.73 o 
  -6   6  11       18.84       18.60      3.20 o 
  -5   6  11        1.35        1.22      2.02 o 
  -4   6  11        0.60       -1.26      1.80 o 
  -3   6  11        1.68        4.86      2.20 o 
  -2   6  11       31.22       34.15      3.78 o 
  -1   6  11       22.30       18.44      2.39 o 
   0   6  11        2.75        3.47      1.99 o 
   1   6  11        0.60        0.10      2.46 o 
   2   6  11        2.63        3.57      2.11 o 
   3   6  11       10.98       12.36      3.44 o 
   4   6  11        1.63        2.83      2.61 o 
   5   6  11        0.07       -2.01      2.40 o 
  -9   7  11        0.14        2.99      2.84 o 
  -8   7  11        0.21        0.61      1.83 o 
  -7   7  11        2.56        5.83      2.70 o 
  -6   7  11        7.94       13.89      3.06 o 
  -5   7  11        7.22        7.56      2.48 o 
  -4   7  11       21.59       24.72      3.27 o 
  -3   7  11       17.93       13.64      2.91 o 
  -2   7  11        2.23        5.79      2.45 o 
  -1   7  11        1.55       -0.36      2.23 o 
   0   7  11       24.30       29.51      4.10 o 
   1   7  11       10.99       11.62      3.42 o 
   2   7  11        2.30        4.64      3.20 o 
   3   7  11        0.12        4.28      3.38 o 
   4   7  11        0.03       -0.22      3.13 o 
  -9   8  11        0.04        2.34      2.70 o 
  -8   8  11        0.63        0.97      2.66 o 
  -7   8  11        0.20       -0.83      2.48 o 
  -6   8  11        4.68        7.88      2.77 o 
  -5   8  11        1.12       -0.58      2.09 o 
  -4   8  11        0.03        0.94      2.20 o 
  -3   8  11        3.93        3.92      2.52 o 
  -2   8  11        9.69        4.97      2.70 o 
  -1   8  11        6.10       13.35      3.17 o 
   0   8  11        3.85        0.36      2.55 o 
   1   8  11        0.22        3.20      2.88 o 
   2   8  11        1.17        1.33      3.20 o 
   3   8  11        1.32       -1.40      3.09 o 
  -8   9  11        0.00       -2.23      2.23 o 
  -7   9  11        0.73        5.15      2.77 o 
  -6   9  11        0.30        0.94      2.30 o 
  -5   9  11        3.31        0.36      2.30 o 
  -4   9  11        2.46        2.70      2.45 o 
  -3   9  11        0.28        1.58      2.48 o 
  -2   9  11        0.00        1.19      2.48 o 
  -1   9  11        2.77        1.73      2.77 o 
   0   9  11        0.25        0.04      2.77 o 
   1   9  11        0.79        1.84      3.09 o 
   2   9  11        0.16       -2.84      2.84 o 
  -6  10  11        0.24        0.72      2.41 o 
  -5  10  11        0.02        1.94      2.48 o 
  -4  10  11        0.29       -1.33      2.23 o 
  -3  10  11        1.43       -2.09      2.45 o 
  -2  10  11        3.20        6.05      2.88 o 
  -1  10  11        0.74        1.66      2.91 o 
   0  10  11        0.05       -0.83      2.84 o 
   0 -11  12        0.02        1.30      2.48 o 
   1 -11  12        0.22       -0.64      1.41 o 
   2 -11  12        0.08       -1.11      1.11 o 
  -2 -10  12        0.00       -1.48      1.48 o 
  -1 -10  12        0.98        2.37      3.54 o 
   0 -10  12        0.07       -0.32      1.25 o 
   1 -10  12        0.16        0.61      1.15 o 
   2 -10  12        0.06        0.15      1.05 o 
   3 -10  12        0.00        0.66      1.07 o 
   4 -10  12        0.13        0.02      0.97 o 
   5 -10  12        0.28       -0.92      1.70 o 
  -4  -9  12        2.60        7.68      2.49 o 
  -3  -9  12        0.01        1.30      2.43 o 
  -2  -9  12        0.06        0.27      1.81 o 
  -1  -9  12        0.41       -0.94      0.94 o 
   0  -9  12        0.06        0.08      1.04 o 
   1  -9  12        0.05        0.15      0.96 o 
   2  -9  12        0.09       -0.70      0.92 o 
   3  -9  12        0.45       -0.37      0.88 o 
   4  -9  12        0.76        0.38      1.01 o 
   5  -9  12        0.68       -0.95      0.95 o 
   6  -9  12        1.03        0.55      1.23 o 
  -5  -8  12       10.33        9.33      2.75 o 
  -4  -8  12        0.27        0.21      2.23 o 
  -3  -8  12        4.59        7.16      1.87 o 
  -2  -8  12        2.74        1.33      1.35 o 
  -1  -8  12        1.13       -0.09      1.03 o 
   0  -8  12        0.12       -0.81      0.81 o 
   1  -8  12        0.41        1.24      0.95 o 
   2  -8  12        0.39        0.11      0.90 o 
   3  -8  12        0.00       -0.81      0.86 o 
   4  -8  12        0.00       -0.94      0.94 o 
   5  -8  12        2.51        3.02      1.27 o 
   6  -8  12        0.55        1.75      1.02 o 
   7  -8  12        0.15       -1.07      1.11 o 
  -6  -7  12        3.32        2.16      2.54 o 
  -5  -7  12        0.74        1.31      2.00 o 
  -4  -7  12        0.24        1.67      1.73 o 
  -3  -7  12        6.82        6.55      1.63 o 
  -2  -7  12        8.06        5.54      1.13 o 
  -1  -7  12        0.43        0.20      0.83 o 
   0  -7  12        0.15        0.84      0.81 o 
   1  -7  12        0.48        0.39      0.73 o 
   2  -7  12        0.00       -0.79      0.79 o 
   3  -7  12        1.45        0.35      0.95 o 
   4  -7  12        6.95        7.39      1.03 o 
   5  -7  12        0.29        0.07      0.95 o 
   6  -7  12        0.16       -0.70      1.07 o 
   7  -7  12        0.23        0.13      1.81 o 
  -7  -6  12        0.44        1.34      2.59 o 
  -6  -6  12        0.13       -0.79      1.97 o 
  -5  -6  12        0.43       -0.81      2.40 o 
  -4  -6  12        0.93        0.63      1.48 o 
  -3  -6  12        1.01        0.95      1.16 o 
  -2  -6  12        0.02       -0.20      0.90 o 
  -1  -6  12        0.31       -0.57      0.88 o 
   0  -6  12       12.99       12.83      1.04 o 
   1  -6  12       67.78       71.12      1.73 o 
   2  -6  12       22.34       25.24      1.18 o 
   3  -6  12        0.07       -0.76      0.76 o 
   4  -6  12       17.57       22.63      1.80 o 
   5  -6  12        2.07        0.67      1.00 o 
   6  -6  12        1.69       -0.30      1.79 o 
   7  -6  12        0.76        0.88      1.36 o 
   8  -6  12        0.00       -0.61      1.98 o 
  -8  -5  12        0.00        2.59      3.45 o 
  -7  -5  12        0.05       -1.84      1.84 o 
  -6  -5  12        1.10       -0.06      1.82 o 
  -5  -5  12        3.36        2.41      1.61 o 
  -4  -5  12        0.28       -0.37      1.30 o 
  -3  -5  12        2.13        1.09      1.05 o 
  -2  -5  12       15.46       14.57      1.19 o 
  -1  -5  12       21.34       23.73      1.33 o 
   0  -5  12       42.74       43.99      1.42 o 
   1  -5  12        0.82        0.99      0.92 o 
   2  -5  12        0.20       -0.84      0.84 o 
   3  -5  12       41.67       43.06      1.52 o 
   4  -5  12       37.39       38.44      1.73 o 
   5  -5  12        3.65        2.61      0.99 o 
   6  -5  12        0.39       -0.58      2.01 o 
   7  -5  12        3.89        6.26      1.66 o 
   8  -5  12        0.41        0.76      2.02 o 
  -8  -4  12        1.82        2.08      2.57 o 
  -7  -4  12        0.01       -1.02      1.96 o 
  -6  -4  12        2.79        3.76      1.72 o 
  -5  -4  12        1.98        1.73      1.45 o 
  -4  -4  12        6.64        6.58      1.50 o 
  -3  -4  12        5.60        4.69      1.10 o 
  -2  -4  12        3.08        3.43      0.90 o 
  -1  -4  12        0.17       -0.70      0.70 o 
   0  -4  12       14.41       14.75      1.00 o 
   1  -4  12        1.87        1.66      0.86 o 
   2  -4  12        8.93        9.45      1.01 o 
   3  -4  12       35.82       36.78      1.48 o 
   4  -4  12        9.70       10.35      1.14 o 
   5  -4  12        0.01       -0.35      1.03 o 
   6  -4  12        9.86       12.70      1.82 o 
   7  -4  12        2.68        2.68      1.67 o 
   8  -4  12        0.10        0.39      3.54 o 
  -9  -3  12        7.30       11.92      4.97 o 
  -8  -3  12        0.19       -1.08      1.81 o 
  -7  -3  12        2.85        3.15      1.70 o 
  -6  -3  12       16.11       17.06      1.88 o 
  -5  -3  12       11.72       14.44      1.56 o 
  -4  -3  12        0.35        0.97      1.09 o 
  -3  -3  12       20.21       19.23      1.34 o 
  -2  -3  12       45.72       47.05      1.48 o 
  -1  -3  12       38.32       39.07      1.23 o 
   0  -3  12        6.82        7.74      0.83 o 
   1  -3  12        0.22       -0.49      0.80 o 
   2  -3  12       11.88       12.48      1.12 o 
   3  -3  12       65.73       65.15      1.92 o 
   4  -3  12        0.08       -0.97      0.97 o 
   5  -3  12        2.38        2.21      1.17 o 
   6  -3  12        2.19        0.32      1.64 o 
   7  -3  12        2.12        6.78      2.16 o 
   8  -3  12        0.28        2.33      4.40 o 
  -9  -2  12        0.10        3.21      2.77 o 
  -8  -2  12        1.04        1.67      1.74 o 
  -7  -2  12        0.68       -1.47      1.47 o 
  -6  -2  12        3.87        4.64      1.22 o 
  -5  -2  12       34.84       34.47      1.90 o 
  -4  -2  12       43.84       39.40      1.88 o 
  -3  -2  12        2.63        0.99      0.92 o 
  -2  -2  12       10.10       10.48      0.94 o 
  -1  -2  12        1.92        1.87      0.76 o 
   0  -2  12       55.32       60.73      1.65 o 
   1  -2  12        3.52        1.97      0.80 o 
   2  -2  12       20.27       18.05      1.26 o 
   3  -2  12       13.96       13.62      1.23 o 
   4  -2  12        8.82        7.77      1.50 o 
   5  -2  12       16.84       18.95      1.56 o 
   6  -2  12        1.10       -0.09      2.71 o 
   7  -2  12        1.13        2.84      2.87 o 
   8  -2  12        2.49        4.55      4.78 o 
  -9  -1  12        0.58        1.02      2.30 o 
  -8  -1  12        3.49        1.28      1.88 o 
  -7  -1  12        4.37        7.02      1.68 o 
  -6  -1  12       15.39       14.93      1.40 o 
  -5  -1  12       32.00       28.65      2.60 o 
  -4  -1  12        0.16       -0.05      0.98 o 
  -3  -1  12       26.94       26.17      1.43 o 
  -2  -1  12       39.89       42.00      1.54 o 
  -1  -1  12       78.43       69.36      1.84 o 
   0  -1  12        1.71        1.34      0.86 o 
   1  -1  12        1.17        1.04      1.09 o 
   2  -1  12       15.86       17.67      1.39 o 
   3  -1  12        0.26       -0.68      1.02 o 
   4  -1  12        1.05       -2.02      2.02 o 
   5  -1  12        0.20       -0.84      1.52 o 
   6  -1  12        1.91        1.96      1.81 o 
   7  -1  12        3.38        3.01      1.81 o 
   8  -1  12        0.52        0.18      2.44 o 
 -10   0  12        0.70        2.34      3.78 o 
  -9   0  12        2.89        2.71      2.29 o 
  -8   0  12        4.58        5.08      1.95 o 
  -7   0  12        9.49        9.02      1.50 o 
  -6   0  12        0.15        0.35      1.83 o 
  -5   0  12       25.20       23.85      1.59 o 
  -4   0  12       66.35       66.83      2.25 o 
  -3   0  12       14.60       14.30      1.24 o 
  -2   0  12        2.11        2.71      1.11 o 
  -1   0  12      205.79      186.88      6.19 o 
   0   0  12      115.05      110.84      2.74 o 
   1   0  12        6.07        6.10      1.15 o 
   2   0  12        3.15        2.68      1.20 o 
   3   0  12       13.81       16.21      1.60 o 
   4   0  12       22.04       24.58      2.65 o 
   5   0  12        5.97        8.85      2.17 o 
   6   0  12        0.00        1.60      4.24 o 
   7   0  12        4.80        5.83      4.34 o 
   8   0  12        5.67        2.77      2.76 o 
 -10   1  12        1.13        0.00      3.63 o 
  -9   1  12        0.84       -2.77      2.91 o 
  -8   1  12        9.49       13.51      2.75 o 
  -7   1  12       13.78       13.69      2.08 o 
  -6   1  12       17.59       16.43      1.64 o 
  -5   1  12       47.88       39.70      1.82 o 
  -4   1  12       24.68       24.06      1.54 o 
  -3   1  12       60.18       58.57      2.09 o 
  -2   1  12      109.95      112.47      2.88 o 
  -1   1  12        2.40        4.45      1.11 o 
   0   1  12       28.28       25.67      2.28 o 
   1   1  12       21.35       24.94      1.72 o 
   2   1  12       68.50       50.77      3.05 o 
   3   1  12        4.29        4.07      1.77 o 
   4   1  12        1.65        1.51      1.46 o 
   5   1  12       10.03       14.91      3.13 o 
   6   1  12        4.76        5.94      4.31 o 
   7   1  12        5.24        3.07      2.76 o 
 -10   2  12        1.19        3.13      3.45 o 
  -9   2  12        7.05        3.45      3.42 o 
  -8   2  12        7.17        8.21      2.47 o 
  -7   2  12        0.08        0.13      2.29 o 
  -6   2  12        2.76        1.93      1.79 o 
  -5   2  12       36.27       34.60      1.80 o 
  -4   2  12        9.67        8.75      1.04 o 
  -3   2  12       55.12       53.12      2.12 o 
  -2   2  12       41.30       35.44      2.64 o 
  -1   2  12       14.56       15.19      1.40 o 
   0   2  12       87.08       79.32      2.84 o 
   1   2  12       14.47       11.88      1.57 o 
   2   2  12        1.99        0.92      1.32 o 
   3   2  12       21.33       19.93      2.08 o 
   4   2  12       17.18       18.62      2.05 o 
   5   2  12        0.02        0.16      2.44 o 
   6   2  12        0.16       -0.87      2.46 o 
   7   2  12        4.42        2.36      3.56 o 
 -10   3  12        1.31       -0.54      3.09 o 
  -9   3  12        1.57        0.68      2.99 o 
  -8   3  12        9.16       11.38      2.50 o 
  -7   3  12        5.67        3.31      2.73 o 
  -6   3  12       10.74        9.96      2.15 o 
  -5   3  12        6.28        7.27      1.94 o 
  -4   3  12       32.77       34.66      2.14 o 
  -3   3  12        0.39       -0.93      0.93 o 
  -2   3  12       18.70       20.94      1.46 o 
  -1   3  12        9.84        8.89      1.22 o 
   0   3  12        1.92        1.05      1.23 o 
   1   3  12        5.98       10.63      1.61 o 
   2   3  12       21.10       23.73      2.00 o 
   3   3  12        0.03       -0.22      1.44 o 
   4   3  12       36.05       39.73      3.30 o 
   5   3  12       12.97       17.26      2.37 o 
   6   3  12        5.72        5.24      2.21 o 
   7   3  12        2.06        2.15      2.82 o 
 -10   4  12        2.31        5.15      3.56 o 
  -9   4  12        6.73        5.25      3.35 o 
  -8   4  12        0.44        1.87      3.99 o 
  -7   4  12        2.16        1.66      2.45 o 
  -6   4  12        6.29        7.66      2.73 o 
  -5   4  12       10.83        8.14      1.98 o 
  -4   4  12        0.27        1.08      2.00 o 
  -3   4  12        0.51        2.92      1.55 o 
  -2   4  12      128.99      126.69      3.51 o 
  -1   4  12       22.14       28.28      1.67 o 
   0   4  12        3.01       -1.21      1.21 o 
   1   4  12       20.47       20.99      2.70 o 
   2   4  12        7.58        5.84      1.61 o 
   3   4  12       41.13       45.60      2.84 o 
   4   4  12        5.63        8.81      2.08 o 
   5   4  12        0.85        0.42      1.82 o 
   6   4  12        1.71       -0.38      4.14 o 
 -10   5  12        0.29       -1.44      2.88 o 
  -9   5  12        8.10        8.56      3.60 o 
  -8   5  12       11.53       14.30      4.39 o 
  -7   5  12        1.76       -2.09      2.09 o 
  -6   5  12        6.27        4.75      2.52 o 
  -5   5  12        6.09        3.99      2.23 o 
  -4   5  12       13.44       13.53      2.84 o 
  -3   5  12        3.54        0.91      1.61 o 
  -2   5  12        1.82        1.79      1.74 o 
  -1   5  12        5.56        4.14      1.95 o 
   0   5  12       41.24       40.19      3.18 o 
   1   5  12       15.52       12.52      2.38 o 
   2   5  12       10.32       10.01      2.46 o 
   3   5  12        1.69        1.12      2.36 o 
   4   5  12        5.91        7.03      3.17 o 
   5   5  12        0.84       -1.32      2.40 o 
  -9   6  12       11.72       12.41      3.71 o 
  -8   6  12        3.33        3.73      2.04 o 
  -7   6  12        1.57       -0.54      2.23 o 
  -6   6  12       51.16       52.83      4.75 o 
  -5   6  12       13.46       10.76      2.73 o 
  -4   6  12        2.29        1.44      2.12 o 
  -3   6  12        6.22        2.27      2.20 o 
  -2   6  12       20.95       14.18      3.06 o 
  -1   6  12       13.20       15.14      2.36 o 
   0   6  12        1.39        1.14      2.93 o 
   1   6  12        2.10        2.04      2.09 o 
   2   6  12        3.27        5.04      2.36 o 
   3   6  12       12.97        6.11      2.63 o 
   4   6  12        0.14        2.23      2.55 o 
   5   6  12        0.01        1.94      2.64 o 
  -9   7  12        0.24        0.83      2.84 o 
  -8   7  12        1.52        4.25      2.07 o 
  -7   7  12        1.51       -2.05      2.05 o 
  -6   7  12        0.63       -1.37      2.23 o 
  -5   7  12        2.96        4.25      2.37 o 
  -4   7  12        9.92        7.09      2.63 o 
  -3   7  12        6.93        8.85      2.66 o 
  -2   7  12        0.42        0.76      2.30 o 
  -1   7  12       10.16       12.99      3.31 o 
   0   7  12        9.10       10.47      3.31 o 
   1   7  12        4.48        2.91      2.88 o 
   2   7  12        1.53       -1.19      2.95 o 
   3   7  12       13.90       22.09      4.57 o 
   4   7  12        1.24        1.84      3.38 o 
  -8   8  12        5.07        7.28      2.19 o 
  -7   8  12        0.67        0.86      2.45 o 
  -6   8  12        0.44       -0.50      2.30 o 
  -5   8  12        0.51        0.83      2.20 o 
  -4   8  12        0.97        1.62      2.37 o 
  -3   8  12        7.95        9.28      2.91 o 
  -2   8  12       17.20       20.08      3.60 o 
  -1   8  12       10.20       13.46      3.45 o 
   0   8  12        0.05        0.68      2.77 o 
   1   8  12        0.70        0.47      2.91 o 
   2   8  12        2.21        0.50      3.24 o 
   3   8  12        0.46        4.68      3.60 o 
  -7   9  12        0.37        5.43      2.84 o 
  -6   9  12        2.43       -1.04      2.45 o 
  -5   9  12        7.96        6.59      2.77 o 
  -4   9  12        3.54        2.59      2.63 o 
  -3   9  12        2.65        1.51      2.48 o 
  -2   9  12        2.26        5.33      3.02 o 
  -1   9  12        5.18        1.55      2.91 o 
   0   9  12        4.57        4.25      3.20 o 
   1   9  12        2.77        6.87      3.49 o 
  -6  10  12        0.73        1.66      2.52 o 
  -5  10  12        0.12        5.72      2.84 o 
  -4  10  12        0.05       -1.94      2.30 o 
  -3  10  12        0.02        1.01      2.55 o 
  -2  10  12        0.26        3.71      3.02 o 
  -1  10  12        0.46        3.45      3.20 o 
  -2 -10  13        0.17       -0.52      2.33 o 
  -1 -10  13        0.70       -0.75      2.14 o 
   0 -10  13        0.00       -1.30      1.35 o 
   1 -10  13        0.05       -1.07      1.17 o 
   2 -10  13        0.00       -0.11      1.11 o 
   3 -10  13        0.00       -0.94      1.08 o 
   4 -10  13        0.05       -0.79      1.02 o 
  -4  -9  13        0.01        1.55      3.53 o 
  -3  -9  13        0.04        1.57      2.00 o 
  -2  -9  13        0.27       -0.89      1.53 o 
  -1  -9  13        0.82        1.79      1.19 o 
   0  -9  13        0.31       -0.08      1.11 o 
   1  -9  13        0.09        0.51      1.11 o 
   2  -9  13        0.00       -0.23      1.26 o 
   3  -9  13        0.21        1.01      1.02 o 
   4  -9  13        0.61        0.54      1.07 o 
   5  -9  13        0.19       -1.02      1.02 o 
  -5  -8  13        2.59        1.21      2.59 o 
  -4  -8  13        0.01        3.09      2.24 o 
  -3  -8  13        0.23        2.94      1.94 o 
  -2  -8  13        0.60        0.52      1.33 o 
  -1  -8  13        0.00       -1.01      1.01 o 
   0  -8  13        0.36        0.86      0.89 o 
   1  -8  13        3.73        4.01      1.11 o 
   2  -8  13        0.78       -0.56      1.15 o 
   3  -8  13        0.25        0.54      0.95 o 
   4  -8  13        0.01       -0.52      1.05 o 
   5  -8  13        0.16       -1.36      1.36 o 
   6  -8  13        0.03       -0.20      1.11 o 
  -6  -7  13        1.12       -0.09      2.91 o 
  -5  -7  13        0.92       -1.81      3.67 o 
  -4  -7  13        1.30        2.20      2.66 o 
  -3  -7  13        1.02        1.12      1.62 o 
  -2  -7  13        0.09        0.46      1.21 o 
  -1  -7  13        1.16        1.53      0.99 o 
   0  -7  13        0.65       -0.08      0.88 o 
   1  -7  13        5.52        4.96      0.91 o 
   2  -7  13        1.38        0.92      0.94 o 
   3  -7  13        1.57        0.49      1.06 o 
   4  -7  13        6.61        5.77      1.22 o 
   5  -7  13        0.73        1.81      1.13 o 
   6  -7  13        0.00       -0.16      1.48 o 
   7  -7  13        0.82        0.89      1.81 o 
  -7  -6  13        0.00       -2.41      2.41 o 
  -6  -6  13        0.00       -1.56      1.96 o 
  -5  -6  13        3.80        3.39      1.92 o 
  -4  -6  13        2.15        1.57      1.64 o 
  -3  -6  13        0.01       -1.33      1.33 o 
  -2  -6  13        0.12       -0.41      1.08 o 
  -1  -6  13        0.04       -0.40      0.89 o 
   0  -6  13        8.87       10.91      1.05 o 
   1  -6  13        5.57        6.96      1.22 o 
   2  -6  13        1.09       -0.08      0.86 o 
   3  -6  13        1.09       -0.88      0.88 o 
   4  -6  13       32.64       39.18      2.08 o 
   5  -6  13        4.70        2.94      1.34 o 
   6  -6  13        1.00       -0.81      1.79 o 
   7  -6  13        0.09        1.54      1.98 o 
  -7  -5  13        0.32       -0.24      2.32 o 
  -6  -5  13        0.17        1.82      1.96 o 
  -5  -5  13        0.43        0.05      1.59 o 
  -4  -5  13        0.14        0.11      1.47 o 
  -3  -5  13        2.86        3.30      1.40 o 
  -2  -5  13        8.86        8.94      1.26 o 
  -1  -5  13       10.73        9.36      1.04 o 
   0  -5  13       34.42       35.22      1.37 o 
   1  -5  13       23.45       25.68      1.27 o 
   2  -5  13        1.67        0.55      0.93 o 
   3  -5  13       77.02       79.02      3.34 o 
   4  -5  13       16.17       17.83      1.89 o 
   5  -5  13        2.00       -1.41      1.99 o 
   6  -5  13        2.10        5.25      1.61 o 
   7  -5  13        3.77        5.62      1.67 o 
  -8  -4  13        2.79        3.94      2.75 o 
  -7  -4  13        0.06       -2.22      2.24 o 
  -6  -4  13        1.05        0.20      1.62 o 
  -5  -4  13        1.90        1.09      1.85 o 
  -4  -4  13        7.20       10.02      1.66 o 
  -3  -4  13        1.12        1.49      1.18 o 
  -2  -4  13        0.45       -0.23      0.96 o 
  -1  -4  13        0.08       -0.72      0.88 o 
   0  -4  13       61.68       64.97      1.77 o 
   1  -4  13       10.14       12.35      1.12 o 
   2  -4  13       10.93        8.31      1.08 o 
   3  -4  13       41.38       42.08      1.98 o 
   4  -4  13       28.54       27.50      1.55 o 
   5  -4  13        0.88        0.93      1.24 o 
   6  -4  13       10.11       10.59      2.06 o 
   7  -4  13        0.95        6.01      2.15 o 
   8  -4  13        0.43        0.95      3.33 o 
  -9  -3  13        1.54        7.12      4.35 o 
  -8  -3  13        0.03       -0.64      1.93 o 
  -7  -3  13        0.47       -0.87      1.86 o 
  -6  -3  13        7.31        6.49      1.55 o 
  -5  -3  13        1.13        1.22      1.10 o 
  -4  -3  13        0.30       -0.77      1.11 o 
  -3  -3  13        5.66        4.67      1.11 o 
  -2  -3  13        9.37        9.42      1.10 o 
  -1  -3  13       29.54       34.41      1.55 o 
   0  -3  13       42.69       46.07      1.53 o 
   1  -3  13       10.37       11.70      1.10 o 
   2  -3  13        1.52        1.25      0.95 o 
   3  -3  13        2.32        2.24      1.14 o 
   4  -3  13       12.13       11.00      1.54 o 
   5  -3  13        0.91       -0.50      1.51 o 
   6  -3  13        3.79       -0.29      1.91 o 
   7  -3  13        0.51        0.86      3.19 o 
   8  -3  13        0.15        1.32      2.21 o 
  -9  -2  13        0.10       -2.68      3.56 o 
  -8  -2  13        0.17       -0.76      1.85 o 
  -7  -2  13        0.75       -0.13      1.74 o 
  -6  -2  13        8.15       10.03      1.42 o 
  -5  -2  13       41.20       41.31      2.08 o 
  -4  -2  13       61.14       58.13      3.33 o 
  -3  -2  13        0.07        0.57      1.00 o 
  -2  -2  13        6.36        5.90      1.11 o 
  -1  -2  13       18.10       19.77      1.18 o 
   0  -2  13        2.67        2.44      0.98 o 
   1  -2  13        6.36        8.40      1.21 o 
   2  -2  13        7.77        6.92      1.18 o 
   3  -2  13       16.56       16.83      1.78 o 
   4  -2  13       11.89        9.04      1.66 o 
   5  -2  13        5.28        3.63      2.10 o 
   6  -2  13        0.06        1.83      2.09 o 
   7  -2  13        3.64        8.04      2.79 o 
   8  -2  13        2.71        6.07      3.06 o 
  -9  -1  13        0.10       -0.84      2.81 o 
  -8  -1  13        6.94        7.22      2.51 o 
  -7  -1  13       10.12       11.08      1.66 o 
  -6  -1  13       34.39       34.99      1.85 o 
  -5  -1  13       68.21       66.26      2.51 o 
  -4  -1  13       30.32       26.07      1.67 o 
  -3  -1  13      218.86      209.67      3.97 o 
  -2  -1  13      196.76      184.81      4.68 o 
  -1  -1  13      123.94      119.52      3.01 o 
   0  -1  13        1.95        2.22      1.00 o 
   1  -1  13       24.42       28.93      1.53 o 
   2  -1  13       24.44       22.81      1.49 o 
   3  -1  13        0.11        0.41      1.50 o 
   4  -1  13        2.56        2.99      1.63 o 
   5  -1  13       15.36       12.57      2.02 o 
   6  -1  13       14.18       15.22      2.46 o 
   7  -1  13        3.46        7.77      2.41 o 
  -9   0  13        3.78        0.77      2.35 o 
  -8   0  13        3.44        4.60      4.55 o 
  -7   0  13        0.78        1.70      1.29 o 
  -6   0  13        0.19        1.44      1.28 o 
  -5   0  13        2.43        2.96      1.17 o 
  -4   0  13        3.28        2.12      1.27 o 
  -3   0  13      147.35      142.40      3.42 o 
  -2   0  13      236.09      220.55      4.22 o 
  -1   0  13      106.51      108.92      2.87 o 
   0   0  13       83.80       79.23      3.85 o 
   1   0  13       24.01       21.87      2.07 o 
   2   0  13        7.88       10.97      1.50 o 
   3   0  13       29.84       27.40      2.19 o 
   4   0  13       24.90       27.06      2.99 o 
   5   0  13        6.05        9.36      2.47 o 
   6   0  13        2.80        5.20      3.49 o 
   7   0  13        2.79        1.72      3.01 o 
 -10   1  13        0.59        8.31      4.07 o 
  -9   1  13        0.55       -1.98      3.09 o 
  -8   1  13       10.49        7.02      2.62 o 
  -7   1  13        7.16        9.81      2.01 o 
  -6   1  13        2.22        1.87      1.25 o 
  -5   1  13        0.75        1.03      1.09 o 
  -4   1  13        0.13       -0.78      0.94 o 
  -3   1  13       24.27       20.57      1.59 o 
  -2   1  13       15.98       17.03      1.47 o 
  -1   1  13       20.57       20.03      1.53 o 
   0   1  13       15.11       11.64      1.54 o 
   1   1  13        1.06        4.32      1.39 o 
   2   1  13       26.48       27.17      2.05 o 
   3   1  13        4.49        5.04      1.56 o 
   4   1  13       10.04       13.31      1.90 o 
   5   1  13        0.46        3.98      2.24 o 
   6   1  13        8.63       18.16      6.73 o 
   7   1  13        2.23        3.27      2.76 o 
 -10   2  13        1.95        2.02      3.74 o 
  -9   2  13        4.28       -0.65      3.13 o 
  -8   2  13        2.14        0.98      2.18 o 
  -7   2  13        0.00       -0.14      3.81 o 
  -6   2  13        4.01        4.47      1.98 o 
  -5   2  13       81.84       81.40      3.06 o 
  -4   2  13        4.42        4.59      1.20 o 
  -3   2  13       21.31       18.43      1.51 o 
  -2   2  13       81.30       79.56      3.42 o 
  -1   2  13       48.33       50.26      2.13 o 
   0   2  13        0.49        0.29      1.25 o 
   1   2  13       25.48       21.08      2.74 o 
   2   2  13       19.63       26.46      2.12 o 
   3   2  13       22.16       24.49      2.18 o 
   4   2  13       44.57       56.06      3.39 o 
   5   2  13       17.02       23.49      2.57 o 
   6   2  13        1.41       -0.95      2.51 o 
   7   2  13        6.61        7.54      3.17 o 
 -10   3  13        0.16        2.48      3.49 o 
  -9   3  13        7.66        6.59      3.78 o 
  -8   3  13       11.86       10.05      2.53 o 
  -7   3  13        0.71       -1.44      2.34 o 
  -6   3  13        5.24        4.73      1.95 o 
  -5   3  13       20.88       23.49      2.68 o 
  -4   3  13       13.75       14.30      1.65 o 
  -3   3  13        9.96       11.53      1.36 o 
  -2   3  13        6.73        8.77      1.34 o 
  -1   3  13       11.13       10.59      1.35 o 
   0   3  13       40.92       41.22      2.33 o 
   1   3  13       26.36       21.40      1.98 o 
   2   3  13       12.85       14.33      2.49 o 
   3   3  13        1.96        4.14      1.81 o 
   4   3  13       19.33       24.50      2.73 o 
   5   3  13        1.01       -0.69      1.87 o 
   6   3  13        5.43        5.54      2.80 o 
 -10   4  13        2.42       -0.58      2.91 o 
  -9   4  13       19.15       29.04      4.86 o 
  -8   4  13        3.70        7.16      2.26 o 
  -7   4  13        5.89        5.00      2.81 o 
  -6   4  13       33.99       27.53      3.92 o 
  -5   4  13        1.57        2.42      1.78 o 
  -4   4  13        3.06        5.64      3.12 o 
  -3   4  13        7.07       11.11      1.97 o 
  -2   4  13       39.22       40.67      3.12 o 
  -1   4  13       27.28       29.82      2.52 o 
   0   4  13        2.36        1.60      1.41 o 
   1   4  13        0.90       -0.77      1.60 o 
   2   4  13        4.96        5.40      2.58 o 
   3   4  13       16.07       15.34      2.25 o 
   4   4  13        3.04        5.01      2.02 o 
   5   4  13        0.02       -2.24      2.24 o 
   6   4  13        0.76        0.30      3.24 o 
  -9   5  13        0.20       -0.18      3.20 o 
  -8   5  13        0.03        0.49      2.02 o 
  -7   5  13        2.57        0.76      2.48 o 
  -6   5  13        7.75        6.55      2.66 o 
  -5   5  13       10.41        7.81      2.59 o 
  -4   5  13       33.19       27.38      3.74 o 
  -3   5  13       29.04       26.83      2.69 o 
  -2   5  13        2.23        1.37      1.79 o 
  -1   5  13        4.35        2.85      1.97 o 
   0   5  13       37.23       44.27      3.40 o 
   1   5  13       21.24       25.74      3.04 o 
   2   5  13        2.28        0.60      2.23 o 
   3   5  13        1.41       -1.02      2.24 o 
   4   5  13        0.05       -0.60      3.26 o 
   5   5  13        2.15        2.69      2.78 o 
  -9   6  13        0.05       -2.34      2.91 o 
  -8   6  13        1.88        1.94      2.01 o 
  -7   6  13        0.51        2.12      2.41 o 
  -6   6  13        5.19        3.60      2.45 o 
  -5   6  13        0.31        0.86      2.05 o 
  -4   6  13        0.00        1.26      2.27 o 
  -3   6  13        8.02        7.02      2.73 o 
  -2   6  13       18.27       19.00      3.56 o 
  -1   6  13       10.81        7.66      3.02 o 
   0   6  13        8.58       11.30      2.52 o 
   1   6  13        0.88        1.08      2.26 o 
   2   6  13        2.56        1.70      2.40 o 
   3   6  13        1.42        1.11      2.55 o 
   4   6  13        0.08       -0.01      2.52 o 
  -8   7  13        0.02        2.64      2.02 o 
  -7   7  13        0.99       -0.68      2.37 o 
  -6   7  13        1.34       -1.40      2.16 o 
  -5   7  13        8.01       11.12      2.95 o 
  -4   7  13        5.70        7.45      2.77 o 
  -3   7  13        0.35       -0.76      2.30 o 
  -2   7  13        0.11        1.55      2.59 o 
  -1   7  13        7.16        5.72      3.13 o 
   0   7  13        0.21        2.16      2.91 o 
   1   7  13        1.61       -2.41      2.73 o 
   2   7  13        0.02       -2.99      2.99 o 
   3   7  13        2.75        4.71      3.67 o 
  -8   8  13        2.25        1.67      1.95 o 
  -7   8  13        3.87        3.71      2.66 o 
  -6   8  13        0.99        0.11      2.48 o 
  -5   8  13        0.01        1.40      2.27 o 
  -4   8  13        0.91        1.69      2.48 o 
  -3   8  13        3.54        1.80      2.55 o 
  -2   8  13        7.39        8.92      3.17 o 
  -1   8  13        0.78        3.38      2.91 o 
   0   8  13        0.39        0.04      2.84 o 
   1   8  13        1.38       -2.88      2.88 o 
   2   8  13        5.75       12.16      4.10 o 
  -7   9  13        0.03       -1.15      2.45 o 
  -6   9  13        1.91        4.79      2.84 o 
  -5   9  13        3.93        5.36      2.77 o 
  -4   9  13        0.34        3.49      2.73 o 
  -3   9  13        0.33        0.00      2.48 o 
  -2   9  13        0.19       -0.65      2.73 o 
  -1   9  13        3.22        6.80      3.35 o 
   0   9  13        2.73        1.01      3.06 o 
  -4  10  13        0.18       -1.76      2.52 o 
  -3  10  13        0.14       -0.36      2.63 o 
  -2  10  13        0.53       -1.15      2.70 o 
  -1 -10  14        0.14        3.01      2.45 o 
   0 -10  14        0.00        0.57      1.48 o 
   1 -10  14        0.01       -0.23      1.49 o 
   2 -10  14        0.15       -0.60      1.18 o 
   3 -10  14        0.02       -1.01      1.25 o 
  -3  -9  14        0.68       -0.96      2.00 o 
  -2  -9  14        1.52        5.56      2.07 o 
  -1  -9  14        0.01       -1.15      1.26 o 
   0  -9  14        0.04       -0.36      1.32 o 
   1  -9  14        0.57       -1.34      1.34 o 
   2  -9  14        0.05       -0.12      1.19 o 
   3  -9  14        0.12       -0.99      1.14 o 
   4  -9  14        0.70        0.12      1.28 o 
   5  -9  14        0.10       -0.29      2.09 o 
  -4  -8  14        0.15       -1.63      2.17 o 
  -3  -8  14        0.28        0.47      1.96 o 
  -2  -8  14        0.20       -1.09      1.60 o 
  -1  -8  14        0.58       -1.04      1.25 o 
   0  -8  14        2.98        2.97      1.05 o 
   1  -8  14        9.96        9.73      1.29 o 
   2  -8  14        3.80        3.02      1.15 o 
   3  -8  14        0.15       -1.05      1.05 o 
   4  -8  14        6.84        7.41      1.31 o 
   5  -8  14        0.78        1.01      1.18 o 
   6  -8  14        0.25        1.07      3.72 o 
  -5  -7  14        0.19       -0.33      3.17 o 
  -4  -7  14        0.00        1.43      1.86 o 
  -3  -7  14        0.48        1.14      1.70 o 
  -2  -7  14        1.93        0.13      1.34 o 
  -1  -7  14        3.41        4.56      1.19 o 
   0  -7  14        8.40        7.50      1.15 o 
   1  -7  14        0.26       -0.77      0.90 o 
   2  -7  14        0.08       -0.18      0.85 o 
   3  -7  14        9.82        9.17      1.76 o 
   4  -7  14        8.24        9.64      1.37 o 
   5  -7  14        1.81        2.31      1.26 o 
   6  -7  14        0.08       -0.16      1.52 o 
  -6  -6  14        0.37       -1.96      2.32 o 
  -5  -6  14        0.45       -0.26      1.92 o 
  -4  -6  14        0.97        2.25      2.17 o 
  -3  -6  14        0.58       -0.35      1.47 o 
  -2  -6  14        0.24       -0.12      1.13 o 
  -1  -6  14        0.01        1.20      1.04 o 
   0  -6  14        6.07        6.06      1.09 o 
   1  -6  14        0.58        0.71      0.87 o 
   2  -6  14        1.26        1.07      0.98 o 
   3  -6  14        9.14        9.36      1.18 o 
   4  -6  14        4.67        4.20      1.09 o 
   5  -6  14        0.41        1.59      1.08 o 
   6  -6  14        2.04        1.52      3.63 o 
   7  -6  14        0.96        2.50      2.12 o 
  -7  -5  14        0.32       -4.30      5.13 o 
  -6  -5  14        3.21        3.53      2.11 o 
  -5  -5  14        1.18        0.86      1.71 o 
  -4  -5  14        0.02       -1.05      1.41 o 
  -3  -5  14        5.83        5.24      1.54 o 
  -2  -5  14       10.37       12.86      1.40 o 
  -1  -5  14       10.53       10.96      1.21 o 
   0  -5  14        0.01        0.03      1.03 o 
   1  -5  14        0.17       -0.39      0.86 o 
   2  -5  14        3.23        3.17      1.04 o 
   3  -5  14       14.96       16.10      1.63 o 
   4  -5  14        0.15        0.00      1.09 o 
   5  -5  14        1.18        1.28      1.45 o 
   6  -5  14        0.74       -1.37      1.64 o 
   7  -5  14        0.29        1.07      2.04 o 
  -8  -4  14        0.03        0.59      2.63 o 
  -7  -4  14        0.00        1.24      2.54 o 
  -6  -4  14        2.25        1.23      1.71 o 
  -5  -4  14       12.09       11.61      1.94 o 
  -4  -4  14       14.22       13.45      1.83 o 
  -3  -4  14        0.01       -0.72      1.29 o 
  -2  -4  14        0.30       -0.32      1.16 o 
  -1  -4  14        0.28        1.05      0.99 o 
   0  -4  14        5.35        7.04      1.17 o 
   1  -4  14        0.94        1.10      0.98 o 
   2  -4  14        5.06        3.91      1.10 o 
   3  -4  14        4.43        4.68      1.25 o 
   4  -4  14        2.45        0.67      1.22 o 
   5  -4  14        4.61        5.36      1.74 o 
   6  -4  14        0.20        0.13      1.87 o 
   7  -4  14        0.78        1.32      5.13 o 
  -8  -3  14        1.36        1.26      2.10 o 
  -7  -3  14        1.95        2.05      2.00 o 
  -6  -3  14        6.08        7.10      1.47 o 
  -5  -3  14        9.55       10.63      1.42 o 
  -4  -3  14        1.06        1.03      1.20 o 
  -3  -3  14       12.90       11.79      1.46 o 
  -2  -3  14       20.20       22.93      1.75 o 
  -1  -3  14       32.07       32.51      1.82 o 
   0  -3  14        1.08        0.43      0.95 o 
   1  -3  14        0.52       -0.28      1.02 o 
   2  -3  14        5.27        6.12      1.23 o 
   3  -3  14        0.88        1.38      1.42 o 
   4  -3  14        1.47        2.39      1.94 o 
   5  -3  14        0.50        0.76      2.57 o 
   6  -3  14        0.44       -0.23      1.97 o 
   7  -3  14        0.83        2.91      4.60 o 
  -9  -2  14        1.09       -0.70      2.50 o 
  -8  -2  14        0.87        5.76      2.67 o 
  -7  -2  14        1.91        2.35      1.76 o 
  -6  -2  14        0.01        0.02      1.23 o 
  -5  -2  14        7.61        8.77      1.47 o 
  -4  -2  14       18.58       21.85      1.69 o 
  -3  -2  14        8.63        8.96      1.26 o 
  -2  -2  14        3.36        5.43      1.27 o 
  -1  -2  14       93.71       84.13      3.45 o 
   0  -2  14       44.87       48.55      2.26 o 
   1  -2  14        3.26        4.18      1.68 o 
   2  -2  14        0.00       -0.63      1.35 o 
   3  -2  14        7.94       10.62      1.98 o 
   4  -2  14        9.94       11.67      2.23 o 
   5  -2  14        1.20        0.46      2.01 o 
   6  -2  14        0.05       -0.24      2.34 o 
   7  -2  14        3.10        3.37      2.47 o 
  -9  -1  14        0.65        2.42      2.58 o 
  -8  -1  14        5.14        4.40      3.02 o 
  -7  -1  14        5.69        8.21      1.62 o 
  -6  -1  14        5.24        4.53      1.54 o 
  -5  -1  14       15.15       13.26      1.68 o 
  -4  -1  14        8.15        9.32      1.39 o 
  -3  -1  14       13.42       12.88      1.33 o 
  -2  -1  14       32.71       39.31      1.94 o 
  -1  -1  14       10.92       13.01      1.44 o 
   0  -1  14       18.95       19.47      1.63 o 
   1  -1  14        8.70       10.68      1.46 o 
   2  -1  14       33.95       30.85      2.17 o 
   3  -1  14        1.85        0.84      1.51 o 
   4  -1  14        1.44        1.11      1.67 o 
   5  -1  14        3.40        5.47      1.94 o 
   6  -1  14        2.53        4.51      2.33 o 
   7  -1  14        2.15       -0.22      2.41 o 
  -9   0  14        2.92        2.66      2.91 o 
  -8   0  14        2.59        4.94      4.08 o 
  -7   0  14        0.03       -1.75      1.76 o 
  -6   0  14        1.66        0.27      1.39 o 
  -5   0  14       30.71       26.90      1.78 o 
  -4   0  14        2.65       -0.19      1.08 o 
  -3   0  14       15.19       12.08      1.43 o 
  -2   0  14       11.44        8.29      1.61 o 
  -1   0  14        4.61        4.20      1.19 o 
   0   0  14       32.82       33.54      1.95 o 
   1   0  14        7.22        4.09      1.37 o 
   2   0  14        3.41        1.02      1.38 o 
   3   0  14       12.38       15.48      2.33 o 
   4   0  14        9.68        9.97      2.43 o 
   5   0  14        0.04        2.03      3.24 o 
   6   0  14        0.20        0.96      4.72 o 
   7   0  14        3.71        1.31      5.46 o 
  -9   1  14        1.42        1.40      3.63 o 
  -8   1  14        6.27        8.29      2.19 o 
  -7   1  14        2.14       -2.48      2.48 o 
  -6   1  14        5.45        4.46      1.70 o 
  -5   1  14        9.42        5.64      1.66 o 
  -4   1  14       25.20       24.19      1.61 o 
  -3   1  14        0.15       -1.11      1.11 o 
  -2   1  14       14.64       16.65      1.60 o 
  -1   1  14        3.33        1.80      1.18 o 
   0   1  14        0.17       -1.20      1.20 o 
   1   1  14        4.41        5.85      1.56 o 
   2   1  14       12.89       14.39      1.83 o 
   3   1  14        0.48        0.64      1.95 o 
   4   1  14       36.86       43.78      3.40 o 
   5   1  14       13.93       17.14      2.87 o 
   6   1  14        4.34        5.40      2.75 o 
   7   1  14        0.62       -5.50      6.90 o 
  -9   2  14        4.84        3.45      3.81 o 
  -8   2  14        0.00       -1.78      2.14 o 
  -7   2  14        2.79        0.64      3.69 o 
  -6   2  14        6.36        7.01      2.25 o 
  -5   2  14        2.85        2.77      1.48 o 
  -4   2  14        0.54        1.12      1.35 o 
  -3   2  14        0.10       -1.10      1.10 o 
  -2   2  14       98.91      104.15      3.78 o 
  -1   2  14       20.56       24.44      1.71 o 
   0   2  14        2.43        0.41      1.30 o 
   1   2  14       18.05       18.01      1.93 o 
   2   2  14        7.78        6.36      1.75 o 
   3   2  14       35.04       42.76      2.77 o 
   4   2  14        2.28        5.67      1.90 o 
   5   2  14        0.20        5.14      2.47 o 
   6   2  14        2.42        4.45      2.88 o 
  -9   3  14        7.32        9.32      4.17 o 
  -8   3  14       11.20       12.16      2.75 o 
  -7   3  14        2.17        1.04      2.66 o 
  -6   3  14        3.70        1.33      2.01 o 
  -5   3  14        7.78       11.71      2.30 o 
  -4   3  14       14.33       17.06      2.61 o 
  -3   3  14        4.74        3.76      1.39 o 
  -2   3  14        4.28        7.11      1.44 o 
  -1   3  14        6.76        7.67      1.66 o 
   0   3  14       39.51       42.20      2.59 o 
   1   3  14       14.02       11.40      2.00 o 
   2   3  14        8.69       10.34      1.91 o 
   3   3  14        0.12       -1.34      1.61 o 
   4   3  14        8.57       15.42      3.80 o 
   5   3  14        0.68        1.26      2.03 o 
   6   3  14       10.25       16.53      3.37 o 
  -9   4  14        7.92        6.01      3.74 o 
  -8   4  14        3.17        4.89      2.50 o 
  -7   4  14        0.67        1.30      2.55 o 
  -6   4  14       55.49       63.19      5.43 o 
  -5   4  14       17.15       22.94      2.72 o 
  -4   4  14        2.43        1.17      1.80 o 
  -3   4  14        9.72        7.68      4.36 o 
  -2   4  14       22.98       23.11      5.34 o 
  -1   4  14       11.78       11.90      2.55 o 
   0   4  14        5.47        7.13      1.67 o 
   1   4  14        6.68        9.90      1.83 o 
   2   4  14        6.40        6.12      1.96 o 
   3   4  14       14.46       16.70      3.33 o 
   4   4  14        0.75       -0.85      2.37 o 
   5   4  14        0.05       -0.95      3.74 o 
  -9   5  14        0.05        4.68      3.53 o 
  -8   5  14        2.48        5.61      3.13 o 
  -7   5  14        0.86        2.12      2.59 o 
  -6   5  14        0.02       -0.36      2.23 o 
  -5   5  14        3.31        2.45      2.45 o 
  -4   5  14        9.09       10.69      2.95 o 
  -3   5  14        5.72        6.95      2.05 o 
  -2   5  14        3.00        2.18      1.96 o 
  -1   5  14       21.01       22.58      2.87 o 
   0   5  14       10.37        8.09      4.26 o 
   1   5  14        4.21        0.78      3.06 o 
   2   5  14        1.82        3.45      2.53 o 
   3   5  14       22.98       27.87      3.60 o 
   4   5  14        2.57       -0.01      2.61 o 
  -9   6  14        0.90       -2.73      2.73 o 
  -8   6  14        7.44        9.93      3.45 o 
  -7   6  14        2.49        5.04      2.81 o 
  -6   6  14        0.64        2.55      2.55 o 
  -5   6  14        1.93        4.93      2.55 o 
  -4   6  14        2.92        5.72      2.84 o 
  -3   6  14       15.43       10.47      3.20 o 
  -2   6  14       31.57       30.91      4.21 o 
  -1   6  14       14.94       16.05      3.81 o 
   0   6  14        0.04        0.46      2.72 o 
   1   6  14        2.64       -2.18      2.18 o 
   2   6  14        6.45        5.95      2.75 o 
   3   6  14        1.38        4.96      2.79 o 
   4   6  14        0.06       -2.54      2.57 o 
  -8   7  14        0.38        4.28      2.91 o 
  -7   7  14        0.44        0.86      2.63 o 
  -6   7  14        4.46        7.45      2.88 o 
  -5   7  14       14.93       14.61      3.27 o 
  -4   7  14        5.94        4.28      2.77 o 
  -3   7  14        3.97        0.50      2.63 o 
  -2   7  14        3.52        5.33      3.02 o 
  -1   7  14       10.10        8.85      3.42 o 
   0   7  14       12.64       15.98      3.99 o 
   1   7  14        6.72       10.76      3.92 o 
   2   7  14        0.33        1.48      3.38 o 
   3   7  14        0.49        1.01      3.45 o 
  -7   8  14        3.06        9.21      3.17 o 
  -6   8  14        1.02        1.19      2.48 o 
  -5   8  14        0.01        4.10      2.55 o 
  -4   8  14        0.34       -1.51      2.34 o 
  -3   8  14        0.15        1.44      2.63 o 
  -2   8  14        0.65       -1.04      2.70 o 
  -1   8  14        2.43       -0.47      2.99 o 
   0   8  14        0.78        1.30      3.09 o 
   1   8  14        1.70        3.60      3.56 o 
  -6   9  14        1.47        4.86      3.02 o 
  -5   9  14        3.24        6.59      2.91 o 
  -4   9  14        0.05       -1.66      2.41 o 
  -3   9  14        0.19        1.37      2.59 o 
  -2   9  14        0.94        3.96      3.17 o 
  -1   9  14        0.07        0.72      2.95 o 
  -2  -9  15        0.04        0.61      1.88 o 
  -1  -9  15        0.06        1.13      2.80 o 
   0  -9  15        0.04        1.64      2.01 o 
   1  -9  15        0.98       -1.36      1.36 o 
   2  -9  15        0.23        0.04      1.32 o 
   3  -9  15        0.25       -1.19      1.19 o 
   4  -9  15        0.72       -1.52      1.69 o 
  -4  -8  15        0.29       -1.25      3.24 o 
  -3  -8  15        0.03       -1.15      2.05 o 
  -2  -8  15        0.03       -0.04      1.89 o 
  -1  -8  15        0.14       -1.37      1.37 o 
   0  -8  15        1.59        2.50      1.13 o 
   1  -8  15        0.30       -1.16      1.16 o 
   2  -8  15        0.07       -1.20      1.20 o 
   3  -8  15        0.26       -0.96      2.41 o 
   4  -8  15        5.04        5.39      1.35 o 
   5  -8  15        0.73        1.64      1.87 o 
  -5  -7  15        0.02       -2.00      3.02 o 
  -4  -7  15        0.02       -0.85      2.13 o 
  -3  -7  15        0.88        0.27      1.75 o 
  -2  -7  15        1.79        0.89      1.67 o 
  -1  -7  15        2.41        1.88      1.36 o 
   0  -7  15        5.16        4.15      1.48 o 
   1  -7  15        3.89        2.56      1.06 o 
   2  -7  15        0.22        0.40      0.96 o 
   3  -7  15       15.54       17.13      1.60 o 
   4  -7  15        3.54        3.06      1.94 o 
   5  -7  15        0.43       -1.41      1.56 o 
   6  -7  15        0.56       -2.81      2.81 o 
  -6  -6  15        0.02        1.93      2.42 o 
  -5  -6  15        0.42       -0.98      1.91 o 
  -4  -6  15        1.12       -0.85      1.80 o 
  -3  -6  15        0.01       -1.51      1.51 o 
  -2  -6  15        0.01       -1.35      1.35 o 
  -1  -6  15        0.00        0.95      1.29 o 
   0  -6  15        9.88       12.27      1.34 o 
   1  -6  15        1.77        1.82      1.10 o 
   2  -6  15        2.84        1.35      1.30 o 
   3  -6  15        6.22        5.53      1.22 o 
   4  -6  15        7.69        5.30      1.21 o 
   5  -6  15        0.00        2.10      1.98 o 
   6  -6  15        1.79        2.16      2.68 o 
  -7  -5  15        0.04       -1.66      2.37 o 
  -6  -5  15        1.12        0.27      2.06 o 
  -5  -5  15        0.07       -0.36      2.65 o 
  -4  -5  15        0.43       -0.19      1.56 o 
  -3  -5  15        0.67       -1.06      1.43 o 
  -2  -5  15        0.84       -0.31      1.70 o 
  -1  -5  15        4.87        6.14      1.56 o 
   0  -5  15       11.09       13.47      1.30 o 
   1  -5  15        3.04        3.10      1.10 o 
   2  -5  15        0.31       -0.59      1.13 o 
   3  -5  15        0.00        1.67      1.92 o 
   4  -5  15        3.58        4.28      1.63 o 
   5  -5  15        0.42        1.00      2.30 o 
   6  -5  15        1.61        0.83      1.81 o 
  -7  -4  15        0.03       -1.05      2.38 o 
  -6  -4  15        2.36        3.85      2.05 o 
  -5  -4  15       11.73        8.24      1.89 o 
  -4  -4  15       16.24       13.40      1.95 o 
  -3  -4  15        0.01       -1.33      1.33 o 
  -2  -4  15        4.42        3.02      1.40 o 
  -1  -4  15       12.76       14.81      1.81 o 
   0  -4  15        0.48        1.94      1.17 o 
   1  -4  15        0.40        0.23      1.08 o 
   2  -4  15        1.67       -0.39      1.14 o 
   3  -4  15        4.59        4.45      1.56 o 
   4  -4  15        3.07        3.40      1.64 o 
   5  -4  15        1.36        2.01      1.95 o 
   6  -4  15        0.03        0.59      1.96 o 
   7  -4  15        1.45       -0.21      2.62 o 
  -8  -3  15        2.31        2.05      4.03 o 
  -7  -3  15        3.39        4.95      3.49 o 
  -6  -3  15        8.95        6.17      1.92 o 
  -5  -3  15       18.26       20.14      2.09 o 
  -4  -3  15        9.78        9.18      1.76 o 
  -3  -3  15       67.96       74.77      3.10 o 
  -2  -3  15       79.81       84.92      3.45 o 
  -1  -3  15       32.51       35.03      2.35 o 
   0  -3  15        0.77        0.91      1.21 o 
   1  -3  15        9.98       11.67      1.83 o 
   2  -3  15       10.08       11.02      2.12 o 
   3  -3  15        0.09       -1.44      1.44 o 
   4  -3  15        1.50        0.35      1.82 o 
   5  -3  15        6.34        8.23      2.18 o 
   6  -3  15        5.48        8.95      2.44 o 
   7  -3  15        1.18        0.42      3.18 o 
  -8  -2  15        0.69        1.06      2.43 o 
  -7  -2  15        0.08       -0.31      1.69 o 
  -6  -2  15        0.03        0.44      1.38 o 
  -5  -2  15        1.31        1.23      1.34 o 
  -4  -2  15        0.03        1.16      1.45 o 
  -3  -2  15       42.90       43.55      2.28 o 
  -2  -2  15       97.68       96.75      3.98 o 
  -1  -2  15       18.04       19.07      1.90 o 
   0  -2  15       30.73       31.96      2.20 o 
   1  -2  15       11.63        8.48      1.99 o 
   2  -2  15        2.72        0.07      2.96 o 
   3  -2  15       11.44        6.70      2.07 o 
   4  -2  15        7.84        7.95      4.06 o 
   5  -2  15        4.31        5.88      2.53 o 
   6  -2  15        2.58        5.88      3.19 o 
   7  -2  15        1.68       -1.49      4.87 o 
  -9  -1  15        0.32        1.10      2.59 o 
  -8  -1  15        4.35        5.84      2.74 o 
  -7  -1  15        3.04        3.15      1.75 o 
  -6  -1  15        1.03        0.92      1.54 o 
  -5  -1  15        0.02       -0.92      1.21 o 
  -4  -1  15        0.02        0.20      1.18 o 
  -3  -1  15       11.54        8.25      1.73 o 
  -2  -1  15        5.21        5.09      1.31 o 
  -1  -1  15       18.13       18.10      1.64 o 
   0  -1  15        6.24        4.69      1.69 o 
   1  -1  15        0.12       -0.60      1.51 o 
   2  -1  15        8.17        8.02      1.72 o 
   3  -1  15        0.66       -0.05      1.96 o 
   4  -1  15        9.01        9.65      2.02 o 
   5  -1  15        0.01        1.03      1.85 o 
   6  -1  15        4.13        6.68      2.68 o 
  -9   0  15        1.52        0.32      2.60 o 
  -8   0  15        0.06       -0.74      2.35 o 
  -7   0  15        0.07        0.43      1.87 o 
  -6   0  15        1.15        2.04      1.69 o 
  -5   0  15       35.15       35.43      2.26 o 
  -4   0  15        2.61        2.32      1.23 o 
  -3   0  15        8.00        4.47      1.28 o 
  -2   0  15       56.89       50.06      2.25 o 
  -1   0  15       24.06       26.16      1.85 o 
   0   0  15        1.13        1.99      1.44 o 
   1   0  15       25.56       25.85      2.10 o 
   2   0  15       20.35       25.55      3.42 o 
   3   0  15       15.92       19.44      2.73 o 
   4   0  15       22.72       26.83      3.00 o 
   5   0  15       13.21       14.03      4.36 o 
   6   0  15        1.17       -2.05      2.51 o 
  -9   1  15        5.92       10.22      4.35 o 
  -8   1  15        8.80       12.94      2.38 o 
  -7   1  15        0.30        0.17      4.70 o 
  -6   1  15        1.66        0.32      1.63 o 
  -5   1  15       18.14       21.21      2.21 o 
  -4   1  15        6.46        4.36      1.36 o 
  -3   1  15        2.12        1.84      1.65 o 
  -2   1  15        0.34        1.36      1.25 o 
  -1   1  15       12.88       13.03      1.54 o 
   0   1  15       30.82       34.37      4.15 o 
   1   1  15       14.39       10.94      1.76 o 
   2   1  15        6.81        4.26      1.68 o 
   3   1  15        0.85        2.72      1.70 o 
   4   1  15       10.24       15.24      6.09 o 
   5   1  15        0.64        3.05      3.07 o 
   6   1  15        3.28        4.56      3.06 o 
  -9   2  15       12.76       16.52      4.93 o 
  -8   2  15        3.89        8.20      2.68 o 
  -7   2  15        2.71        1.75      2.68 o 
  -6   2  15       33.57       25.96      3.13 o 
  -5   2  15        1.42        1.28      1.84 o 
  -4   2  15        4.78        4.98      1.50 o 
  -3   2  15       10.39       12.24      1.53 o 
  -2   2  15       31.97       32.96      1.98 o 
  -1   2  15       18.45       22.38      1.80 o 
   0   2  15        0.57        0.08      1.44 o 
   1   2  15        0.46       -0.20      1.46 o 
   2   2  15        5.32        7.03      1.82 o 
   3   2  15       14.90       17.11      2.30 o 
   4   2  15        3.01        5.29      3.18 o 
   5   2  15        0.01       -1.61      2.63 o 
   6   2  15        1.02       -1.24      3.08 o 
  -9   3  15        0.11       -2.12      3.49 o 
  -8   3  15        0.11        1.76      2.29 o 
  -7   3  15        1.09       -1.37      2.55 o 
  -6   3  15        4.16        8.32      2.49 o 
  -5   3  15        7.09        9.64      2.39 o 
  -4   3  15       28.05       26.62      3.32 o 
  -3   3  15       25.38       26.20      3.41 o 
  -2   3  15        0.92        1.48      1.43 o 
  -1   3  15        7.02        8.08      1.66 o 
   0   3  15       35.57       38.25      3.73 o 
   1   3  15       24.13       31.47      3.52 o 
   2   3  15        1.74        2.70      2.08 o 
   3   3  15        3.64        2.31      1.94 o 
   4   3  15        0.29        1.12      3.90 o 
   5   3  15        2.59        3.92      2.91 o 
  -9   4  15        0.45       -1.66      2.22 o 
  -8   4  15        3.08        4.53      3.20 o 
  -7   4  15        0.78        3.17      2.95 o 
  -6   4  15        2.85        3.02      2.73 o 
  -5   4  15        0.17        2.03      2.03 o 
  -4   4  15        0.28        0.88      2.81 o 
  -3   4  15       10.29       11.31      2.16 o 
  -2   4  15       21.24       22.61      2.59 o 
  -1   4  15       12.31       16.65      2.51 o 
   0   4  15       10.21       11.83      1.89 o 
   1   4  15        1.64        2.17      1.71 o 
   2   4  15        2.91        2.57      1.85 o 
   3   4  15        0.48        2.32      3.17 o 
   4   4  15        0.34       -2.36      2.36 o 
   5   4  15        0.01       -2.54      2.54 o 
  -8   5  15        0.03        1.40      2.99 o 
  -7   5  15        0.80        1.30      2.63 o 
  -6   5  15        2.73        3.85      2.77 o 
  -5   5  15       11.52        7.38      2.99 o 
  -4   5  15        8.19       14.68      3.42 o 
  -3   5  15        0.36        2.61      2.07 o 
  -2   5  15        0.35        2.25      2.09 o 
  -1   5  15       10.98       15.36      4.52 o 
   0   5  15        0.11        1.63      3.38 o 
   1   5  15        2.11        2.02      2.43 o 
   2   5  15        0.11        1.56      3.45 o 
   3   5  15        3.01        3.02      2.68 o 
   4   5  15        0.61       -2.10      3.49 o 
  -8   6  15        2.71        2.91      3.02 o 
  -7   6  15        6.55        9.93      3.31 o 
  -6   6  15        1.83        5.76      2.91 o 
  -5   6  15        0.01        0.50      2.37 o 
  -4   6  15        1.50        5.11      2.84 o 
  -3   6  15        4.84       10.22      3.31 o 
  -2   6  15        9.62       12.56      3.53 o 
  -1   6  15        0.19        2.45      3.02 o 
   0   6  15        1.18       -0.50      2.91 o 
   1   6  15        3.36        1.08      2.47 o 
   2   6  15        9.01       12.54      3.33 o 
   3   6  15        0.49        2.27      2.73 o 
  -7   7  15        0.23       -0.04      2.52 o 
  -6   7  15        3.61        9.39      3.02 o 
  -5   7  15        6.34        5.22      2.88 o 
  -4   7  15        0.21        1.22      2.55 o 
  -3   7  15        0.04       -1.66      2.52 o 
  -2   7  15        0.00       -0.90      2.73 o 
  -1   7  15        4.56       -0.72      3.06 o 
   0   7  15        3.79        0.47      3.20 o 
   1   7  15        3.08        4.82      3.63 o 
   2   7  15        2.21        3.20      3.56 o 
  -6   8  15        0.36        0.07      2.55 o 
  -5   8  15        0.23       -2.20      2.20 o 
  -4   8  15        0.59       -0.58      2.48 o 
  -3   8  15        0.76        2.20      2.73 o 
  -2   8  15        1.20       -0.36      2.81 o 
  -1   8  15        0.45       -2.81      2.81 o 
   0   8  15        0.59       -2.16      2.99 o 
  -4   9  15        0.00        1.58      2.81 o 
  -3   9  15        0.07        0.40      2.66 o 
  -2   9  15        3.02        2.59      3.35 o 
  -1  -9  16        0.41        1.02      2.34 o 
   0  -9  16        1.12       -1.08      2.26 o 
   1  -9  16        0.12       -1.93      1.93 o 
   2  -9  16        0.02       -0.37      1.43 o 
  -3  -8  16        0.01       -0.63      2.10 o 
  -2  -8  16        0.01       -1.95      1.95 o 
  -1  -8  16        0.01        0.63      1.55 o 
   0  -8  16        1.24       -1.59      1.59 o 
   1  -8  16        0.09       -1.37      1.37 o 
   2  -8  16        0.13       -1.79      2.35 o 
   3  -8  16        1.52        2.68      2.15 o 
   4  -8  16        1.45        0.47      1.81 o 
  -4  -7  16        0.09       -0.19      2.26 o 
  -3  -7  16        0.85       -0.59      2.07 o 
  -2  -7  16        1.22        4.83      2.15 o 
  -1  -7  16        1.54        2.91      1.47 o 
   0  -7  16        0.18        0.27      1.39 o 
   1  -7  16        0.04       -1.30      1.30 o 
   2  -7  16        0.49       -0.76      1.08 o 
   3  -7  16        2.16        3.82      1.46 o 
   4  -7  16        0.13        1.08      1.67 o 
   5  -7  16        0.31       -0.23      4.63 o 
  -5  -6  16        2.82        2.36      3.49 o 
  -4  -6  16        3.11        6.46      2.19 o 
  -3  -6  16        0.08        0.19      1.78 o 
  -2  -6  16        0.15       -0.99      1.62 o 
  -1  -6  16        0.01        1.76      1.39 o 
   0  -6  16        0.08        1.99      1.32 o 
   1  -6  16        0.05        0.04      1.24 o 
   2  -6  16        1.00        1.42      1.12 o 
   3  -6  16        0.55        0.20      1.76 o 
   4  -6  16        0.23        1.86      1.50 o 
   5  -6  16        0.76        1.13      4.05 o 
  -6  -5  16        1.53        2.29      2.55 o 
  -5  -5  16        2.09       -0.42      2.94 o 
  -4  -5  16        0.71        1.54      1.80 o 
  -3  -5  16        4.26        3.60      1.68 o 
  -2  -5  16        7.42        9.04      1.78 o 
  -1  -5  16        9.28        8.90      1.67 o 
   0  -5  16        0.27        0.55      1.29 o 
   1  -5  16        0.26        2.48      1.35 o 
   2  -5  16        0.92       -0.59      1.42 o 
   3  -5  16        0.64        1.74      1.72 o 
   4  -5  16        0.85        1.78      1.68 o 
   5  -5  16        0.36        3.03      1.68 o 
   6  -5  16        0.09       -1.45      2.52 o 
  -7  -4  16        0.20       -1.57      2.39 o 
  -6  -4  16        0.00       -0.05      2.00 o 
  -5  -4  16        1.30        3.79      1.86 o 
  -4  -4  16        2.66        1.28      1.67 o 
  -3  -4  16        3.25        2.42      1.59 o 
  -2  -4  16        2.61        5.25      1.59 o 
  -1  -4  16       19.76       19.46      1.99 o 
   0  -4  16        9.77       15.10      2.74 o 
   1  -4  16        1.42        2.24      1.31 o 
   2  -4  16        0.26       -0.14      1.89 o 
   3  -4  16        3.17        4.34      1.71 o 
   4  -4  16        2.79        3.69      1.99 o 
   5  -4  16        0.01        0.38      1.99 o 
   6  -4  16        0.12        3.01      2.99 o 
  -7  -3  16        1.64        2.17      2.41 o 
  -6  -3  16        1.22       -0.52      2.40 o 
  -5  -3  16        2.71        2.26      1.70 o 
  -4  -3  16        1.17       -0.39      1.66 o 
  -3  -3  16        1.44        1.65      1.52 o 
  -2  -3  16        5.21        9.27      1.72 o 
  -1  -3  16        7.28        6.78      2.39 o 
   0  -3  16        6.46        9.30      1.69 o 
   1  -3  16        2.37        3.30      1.83 o 
   2  -3  16        6.91        5.27      2.03 o 
   3  -3  16        0.36       -1.80      2.66 o 
   4  -3  16        0.69        0.36      1.94 o 
   5  -3  16        0.52        1.63      2.48 o 
   6  -3  16        0.94        2.18      2.27 o 
  -8  -2  16        0.40       -1.27      2.79 o 
  -7  -2  16        0.00       -1.65      1.65 o 
  -6  -2  16        0.34       -1.38      1.38 o 
  -5  -2  16       12.54       15.26      1.75 o 
  -4  -2  16        0.89       -0.12      1.29 o 
  -3  -2  16        3.02        1.47      1.41 o 
  -2  -2  16        1.34        0.07      1.58 o 
  -1  -2  16        0.83        1.34      1.49 o 
   0  -2  16        6.69        6.85      1.67 o 
   1  -2  16        1.55        0.62      1.76 o 
   2  -2  16        2.39       -0.77      3.05 o 
   3  -2  16        4.69        6.37      2.09 o 
   4  -2  16        3.58        1.99      2.19 o 
   5  -2  16        0.17        1.64      3.90 o 
   6  -2  16        0.12        0.39      2.34 o 
  -8  -1  16        2.59        1.03      2.54 o 
  -7  -1  16        0.38        1.95      2.19 o 
  -6  -1  16        1.26        2.54      1.86 o 
  -5  -1  16        7.26        7.25      1.53 o 
  -4  -1  16        8.99       10.80      1.59 o 
  -3  -1  16        0.10       -0.20      1.29 o 
  -2  -1  16        4.29        5.70      1.39 o 
  -1  -1  16        0.36        1.85      1.26 o 
   0  -1  16        0.00       -1.49      1.57 o 
   1  -1  16        1.64        2.12      2.73 o 
   2  -1  16        4.13        2.77      2.10 o 
   3  -1  16        0.58        0.34      1.73 o 
   4  -1  16       22.76       24.30      2.45 o 
   5  -1  16        8.42        9.87      2.31 o 
   6  -1  16        2.06        0.65      2.51 o 
  -8   0  16        0.02        0.74      1.99 o 
  -7   0  16        1.72        1.12      1.94 o 
  -6   0  16        4.15        8.30      2.11 o 
  -5   0  16        0.09        0.19      1.67 o 
  -4   0  16        2.58        1.89      1.38 o 
  -3   0  16        0.29        0.18      1.30 o 
  -2   0  16       46.79       48.55      2.30 o 
  -1   0  16       11.45       11.92      1.75 o 
   0   0  16        1.47       -1.39      1.39 o 
   1   0  16        8.91       10.54      1.95 o 
   2   0  16        5.08        4.38      2.15 o 
   3   0  16       17.82       20.76      3.11 o 
   4   0  16        0.24       -4.69      4.69 o 
   5   0  16        0.00       -1.07      3.98 o 
   6   0  16        2.22       -1.48      2.61 o 
  -9   1  16        3.72        5.61      4.28 o 
  -8   1  16        5.97        8.14      2.37 o 
  -7   1  16        1.57        3.29      2.33 o 
  -6   1  16        1.56        1.33      2.29 o 
  -5   1  16        5.08        5.14      1.88 o 
  -4   1  16        8.75        9.32      2.49 o 
  -3   1  16        4.36        4.87      1.53 o 
  -2   1  16        3.85        5.71      2.26 o 
  -1   1  16        5.30        2.96      2.02 o 
   0   1  16       23.46       22.79      2.18 o 
   1   1  16        8.98        9.73      1.87 o 
   2   1  16        4.76        7.36      2.33 o 
   3   1  16        0.07       -0.21      2.16 o 
   4   1  16        7.31        6.99      2.57 o 
   5   1  16        0.24       -0.42      2.51 o 
  -9   2  16        2.85        5.00      3.99 o 
  -8   2  16        1.71        2.17      2.46 o 
  -7   2  16        0.05        1.78      2.59 o 
  -6   2  16       34.04       40.30      7.18 o 
  -5   2  16       12.22       17.43      2.92 o 
  -4   2  16        1.28        0.39      1.46 o 
  -3   2  16        8.02        7.22      1.69 o 
  -2   2  16       13.45       12.89      1.64 o 
  -1   2  16        6.18        9.63      1.55 o 
   0   2  16        9.63        9.76      1.86 o 
   1   2  16        8.50        7.50      1.83 o 
   2   2  16        6.43        5.22      1.94 o 
   3   2  16        8.89       11.75      3.22 o 
   4   2  16        1.07       -0.81      3.40 o 
   5   2  16        0.12       -1.84      3.42 o 
  -8   3  16        2.53        2.09      3.31 o 
  -7   3  16        0.13        1.69      2.91 o 
  -6   3  16        0.24       -2.03      2.03 o 
  -5   3  16        2.33        2.78      2.28 o 
  -4   3  16        4.81        4.47      2.22 o 
  -3   3  16        1.91        3.25      2.38 o 
  -2   3  16        5.88        8.86      2.31 o 
  -1   3  16       25.31       27.85      3.12 o 
   0   3  16        5.66        6.34      1.77 o 
   1   3  16        1.58        0.22      1.97 o 
   2   3  16        0.85        3.29      3.06 o 
   3   3  16       22.71       28.10      2.70 o 
   4   3  16        3.11        5.74      2.28 o 
   5   3  16        0.16        2.17      2.88 o 
  -8   4  16        6.45       10.40      3.74 o 
  -7   4  16        3.90       -0.32      2.84 o 
  -6   4  16        0.60       -0.36      2.77 o 
  -5   4  16        3.33        1.46      2.14 o 
  -4   4  16        4.92        4.10      2.33 o 
  -3   4  16       17.48       22.03      5.29 o 
  -2   4  16       34.86       35.24      4.73 o 
  -1   4  16       13.70       13.19      3.47 o 
   0   4  16        0.03        4.08      4.23 o 
   1   4  16        5.11        8.62      3.13 o 
   2   4  16       11.08       15.54      4.56 o 
   3   4  16        2.02       -2.72      3.90 o 
   4   4  16        0.13       -0.36      3.26 o 
  -8   5  16        0.18       -2.59      2.59 o 
  -7   5  16        0.17        5.29      3.13 o 
  -6   5  16        4.98        8.71      3.24 o 
  -5   5  16       16.56       20.73      3.81 o 
  -4   5  16        5.65        7.52      3.17 o 
  -3   5  16        3.35        5.46      2.35 o 
  -2   5  16        3.31       11.09      6.08 o 
  -1   5  16       11.38       17.22      2.90 o 
   0   5  16       20.47       29.16      3.53 o 
   1   5  16       10.92       12.01      2.90 o 
   2   5  16        0.25        2.03      2.65 o 
   3   5  16        0.58       -0.63      2.56 o 
  -7   6  16        3.86        1.87      2.81 o 
  -6   6  16        0.80        0.36      2.77 o 
  -5   6  16        0.16        0.18      2.45 o 
  -4   6  16        0.94       -0.29      2.63 o 
  -3   6  16        0.38        0.50      2.59 o 
  -2   6  16        0.88       -2.02      2.73 o 
  -1   6  16        5.69        5.11      3.53 o 
   0   6  16        0.75       -0.18      3.13 o 
   1   6  16        3.63        3.09      3.56 o 
   2   6  16        0.44        3.62      2.82 o 
  -7   7  16        0.46       -1.19      2.48 o 
  -6   7  16        2.67        2.55      2.77 o 
  -5   7  16        5.51       11.19      3.20 o 
  -4   7  16        0.22       -2.41      2.48 o 
  -3   7  16        0.37        3.99      2.91 o 
  -2   7  16        3.02       -0.72      2.91 o 
  -1   7  16        0.27        1.66      3.13 o 
   0   7  16        1.36       -1.55      3.35 o 
   1   7  16        2.17       -3.02      3.02 o 
  -5   8  16        0.86        2.91      2.77 o 
  -4   8  16        0.44        1.04      2.81 o 
  -3   8  16        0.63        1.84      2.84 o 
  -2   8  16        0.65       -2.52      2.52 o 
  -1   8  16        0.40        1.40      3.24 o 
  -2  -8  17        0.00       -1.19      2.02 o 
  -1  -8  17        0.00       -1.85      1.85 o 
   0  -8  17        0.80        2.42      1.54 o 
   1  -8  17        0.16       -0.53      2.03 o 
   2  -8  17        0.53        0.05      2.12 o 
   3  -8  17        0.88        3.87      2.84 o 
  -4  -7  17        0.18       -2.26      2.26 o 
  -3  -7  17        0.05       -2.09      2.09 o 
  -2  -7  17        0.03        3.50      2.19 o 
  -1  -7  17        0.53        1.70      1.88 o 
   0  -7  17        1.99        0.45      1.62 o 
   1  -7  17        0.53        1.72      1.56 o 
   2  -7  17        0.03        1.21      1.86 o 
   3  -7  17        0.13        0.74      2.08 o 
   4  -7  17        0.85        3.93      2.59 o 
  -5  -6  17        2.13        1.69      2.44 o 
  -4  -6  17        2.71        6.17      2.58 o 
  -3  -6  17        0.01        0.18      2.21 o 
  -2  -6  17        1.27        3.37      1.85 o 
  -1  -6  17        4.29        4.52      1.71 o 
   0  -6  17        0.06        0.85      1.36 o 
   1  -6  17        0.00        1.34      1.38 o 
   2  -6  17        0.13       -0.15      1.46 o 
   3  -6  17        0.87        1.06      1.83 o 
   4  -6  17        0.58        1.09      1.62 o 
   5  -6  17        0.19        4.66      3.03 o 
  -6  -5  17        1.65        0.83      2.55 o 
  -5  -5  17        3.32       -0.27      2.40 o 
  -4  -5  17        1.79        3.71      2.00 o 
  -3  -5  17       13.37       17.06      3.18 o 
  -2  -5  17       20.30       23.11      2.46 o 
  -1  -5  17        5.90        7.26      1.94 o 
   0  -5  17        0.19        1.67      1.59 o 
   1  -5  17        2.46        2.61      1.74 o 
   2  -5  17        2.09        3.02      1.70 o 
   3  -5  17        0.12        0.37      1.60 o 
   4  -5  17        0.46        1.11      3.93 o 
   5  -5  17        1.42        4.07      6.27 o 
  -6  -4  17        0.02       -1.55      2.36 o 
  -5  -4  17        0.38        1.17      2.00 o 
  -4  -4  17        0.02       -0.40      1.72 o 
  -3  -4  17        9.04        6.49      1.97 o 
  -2  -4  17       25.76       28.44      2.55 o 
  -1  -4  17        0.54       -1.94      2.73 o 
   0  -4  17        6.70        7.78      1.77 o 
   1  -4  17        4.05        3.03      1.66 o 
   2  -4  17        0.24        1.86      1.98 o 
   3  -4  17        2.29        3.21      3.38 o 
   4  -4  17        1.37        3.00      2.00 o 
   5  -4  17        1.99        4.69      2.33 o 
  -7  -3  17        0.65        0.38      2.48 o 
  -6  -3  17        0.28        0.25      2.39 o 
  -5  -3  17        0.25        0.26      1.75 o 
  -4  -3  17        0.01       -1.61      1.61 o 
  -3  -3  17        4.03        1.05      1.76 o 
  -2  -3  17        1.67        4.30      1.80 o 
  -1  -3  17        6.72        9.23      1.85 o 
   0  -3  17        1.47        1.68      1.83 o 
   1  -3  17        0.60       -1.03      1.87 o 
   2  -3  17        1.07        0.84      2.00 o 
   3  -3  17        0.00       -0.21      2.01 o 
   4  -3  17        4.90       10.06      3.21 o 
   5  -3  17        0.08        0.24      2.20 o 
  -7  -2  17        0.13        1.32      2.03 o 
  -6  -2  17        0.19       -0.19      1.87 o 
  -5  -2  17        7.08        6.99      2.66 o 
  -4  -2  17        0.61        0.68      1.95 o 
  -3  -2  17        1.68        1.08      1.77 o 
  -2  -2  17       22.41       21.21      2.54 o 
  -1  -2  17        6.53        9.03      1.78 o 
   0  -2  17        0.92        0.25      1.55 o 
   1  -2  17       14.44       16.88      2.53 o 
   2  -2  17       11.63        9.71      3.01 o 
   3  -2  17        7.50        3.95      2.55 o 
   4  -2  17        6.76        9.14      3.68 o 
   5  -2  17        6.09        7.58      2.60 o 
  -8  -1  17        4.14        6.95      2.90 o 
  -7  -1  17        0.18       -0.85      1.94 o 
  -6  -1  17        0.27       -0.96      1.85 o 
  -5  -1  17        8.69       10.36      2.13 o 
  -4  -1  17        1.90        0.98      1.51 o 
  -3  -1  17        0.07       -1.29      1.38 o 
  -2  -1  17        0.48        4.52      1.44 o 
  -1  -1  17        7.24        9.97      1.84 o 
   0  -1  17       13.78       13.79      2.43 o 
   1  -1  17        3.93        2.79      2.00 o 
   2  -1  17        1.96        0.75      2.48 o 
   3  -1  17        0.17        0.91      1.87 o 
   4  -1  17        2.38        2.45      1.87 o 
   5  -1  17        0.25        1.61      2.43 o 
  -8   0  17        2.71        3.23      2.17 o 
  -7   0  17        0.34        5.39      2.58 o 
  -6   0  17       18.78       14.03      2.30 o 
  -5   0  17        1.15        3.68      1.90 o 
  -4   0  17        3.13        3.64      1.60 o 
  -3   0  17        7.26        8.24      1.70 o 
  -2   0  17       15.84       15.80      1.90 o 
  -1   0  17        6.77        5.23      1.70 o 
   0   0  17        0.01        0.89      2.03 o 
   1   0  17        0.08       -1.51      3.02 o 
   2   0  17        3.26        2.49      2.28 o 
   3   0  17        8.70        9.62      3.36 o 
   4   0  17        1.48        2.21      4.26 o 
   5   0  17        0.06       -0.18      4.83 o 
  -8   1  17        0.49        0.01      4.30 o 
  -7   1  17        0.12        0.39      2.32 o 
  -6   1  17        1.01        4.03      2.47 o 
  -5   1  17        2.24       -0.37      1.84 o 
  -4   1  17       12.31       10.95      2.26 o 
  -3   1  17       11.35        8.19      1.87 o 
  -2   1  17        0.02       -0.86      1.36 o 
  -1   1  17        6.65        5.42      1.57 o 
   0   1  17       20.85       23.51      2.02 o 
   1   1  17       16.19       19.99      2.28 o 
   2   1  17        1.16        0.08      2.17 o 
   3   1  17        4.58        5.33      2.53 o 
   4   1  17        0.30        2.16      2.81 o 
   5   1  17        1.85        0.89      2.73 o 
  -8   2  17        2.74        4.48      2.69 o 
  -7   2  17        0.70        2.45      2.75 o 
  -6   2  17        0.62       -0.15      2.29 o 
  -5   2  17        1.34        0.12      3.20 o 
  -4   2  17        1.39        0.93      1.67 o 
  -3   2  17        7.47        5.09      1.83 o 
  -2   2  17       15.44       15.45      2.21 o 
  -1   2  17        9.53       11.53      1.97 o 
   0   2  17        7.30       10.49      2.21 o 
   1   2  17        1.79        3.19      2.70 o 
   2   2  17        2.04        3.88      1.89 o 
   3   2  17        0.02        5.34      2.59 o 
   4   2  17        0.54        0.38      2.63 o 
  -8   3  17        0.01       -0.14      3.17 o 
  -7   3  17        0.33        1.84      2.91 o 
  -6   3  17        2.75        3.30      2.46 o 
  -5   3  17        9.65        6.82      6.46 o 
  -4   3  17        7.39        6.59      2.48 o 
  -3   3  17        0.48        0.73      3.77 o 
  -2   3  17        0.25        2.89      2.40 o 
  -1   3  17       10.40       10.39      1.98 o 
   0   3  17        0.02        0.53      1.71 o 
   1   3  17        1.85        3.49      1.95 o 
   2   3  17        0.30        0.22      3.29 o 
   3   3  17        2.06        1.28      2.05 o 
   4   3  17        0.44        3.02      2.88 o 
  -8   4  17        2.18        4.10      3.38 o 
  -7   4  17        6.10        5.69      3.31 o 
  -6   4  17        1.65       -1.08      2.66 o 
  -5   4  17        0.07       -0.97      2.66 o 
  -4   4  17        1.78        5.65      2.47 o 
  -3   4  17        3.60        9.01      4.02 o 
  -2   4  17        7.14        8.44      2.83 o 
  -1   4  17        0.10        2.08      2.17 o 
   0   4  17        1.58        5.56      2.44 o 
   1   4  17        3.92        4.94      3.77 o 
   2   4  17        7.86        5.35      2.86 o 
   3   4  17        0.58       -2.36      2.37 o 
  -7   5  17        0.64        1.91      2.99 o 
  -6   5  17        4.42        2.88      2.91 o 
  -5   5  17        6.71        9.75      3.38 o 
  -4   5  17        0.05       -0.68      2.70 o 
  -3   5  17        0.08       -2.48      2.63 o 
  -2   5  17        0.30       -0.79      2.24 o 
  -1   5  17        3.49        5.29      2.59 o 
   0   5  17        2.64        5.94      2.73 o 
   1   5  17        2.69        6.09      2.83 o 
   2   5  17        3.81        6.23      2.92 o 
  -7   6  17        1.02        0.58      2.73 o 
  -6   6  17        0.27       -0.50      2.52 o 
  -5   6  17        0.63        2.34      2.77 o 
  -4   6  17        0.83        2.52      2.95 o 
  -3   6  17        1.42        3.20      3.06 o 
  -2   6  17        1.50        3.78      3.35 o 
  -1   6  17        0.75       -2.73      2.73 o 
   0   6  17        0.34        0.90      3.35 o 
   1   6  17        0.06       -2.05      3.24 o 
  -6   7  17        1.76        1.22      2.70 o 
  -5   7  17        0.99        1.33      2.70 o 
  -4   7  17        0.03        1.51      2.91 o 
  -3   7  17        0.22       -1.94      2.73 o 
  -2   7  17        5.54        4.35      3.42 o 
  -1   7  17        0.65        4.75      3.63 o 
   0   7  17        0.48       -2.45      3.17 o 
  -3  -7  18        0.93        1.66      3.60 o 
  -2  -7  18        1.91        3.31      2.28 o 
  -1  -7  18        2.04        1.86      2.22 o 
   0  -7  18        0.01        1.83      1.84 o 
   1  -7  18        0.07       -0.53      3.04 o 
   2  -7  18        0.10       -2.16      3.00 o 
   3  -7  18        0.27        5.19      2.23 o 
  -4  -6  18        0.17       -2.25      2.25 o 
  -3  -6  18        0.80        2.34      2.38 o 
  -2  -6  18        1.23        0.66      2.21 o 
  -1  -6  18        2.16        4.18      1.97 o 
   0  -6  18        1.28       -1.53      1.87 o 
   1  -6  18        0.42        2.69      2.52 o 
   2  -6  18        0.07        0.97      1.61 o 
   3  -6  18        0.71        3.71      1.82 o 
   4  -6  18        0.46        4.81      1.93 o 
  -5  -5  18        0.36        2.91      2.48 o 
  -4  -5  18        0.06       -0.18      2.36 o 
  -3  -5  18        0.04       -0.20      1.80 o 
  -2  -5  18        0.44        0.31      1.78 o 
  -1  -5  18        2.38        5.54      1.78 o 
   0  -5  18        1.24        4.27      1.73 o 
   1  -5  18        0.33       -0.79      1.57 o 
   2  -5  18        0.60        0.39      1.95 o 
   3  -5  18        0.01       -1.78      1.91 o 
   4  -5  18        0.22        5.14      3.54 o 
  -6  -4  18        0.01       -0.44      4.43 o 
  -5  -4  18        2.61        3.56      2.12 o 
  -4  -4  18        0.27       -0.06      1.86 o 
  -3  -4  18        0.65        0.37      1.88 o 
  -2  -4  18        0.10        0.17      1.80 o 
  -1  -4  18        0.06        4.02      1.93 o 
   0  -4  18        0.75        1.21      1.67 o 
   1  -4  18        0.05       -0.72      1.63 o 
   2  -4  18        0.82        2.15      2.02 o 
   3  -4  18        1.24        1.73      2.13 o 
   4  -4  18        0.89        1.67      3.08 o 
  -6  -3  18        0.11        0.67      2.47 o 
  -5  -3  18        3.02        5.75      2.20 o 
  -4  -3  18        1.52        1.41      2.22 o 
  -3  -3  18        0.02       -0.07      1.72 o 
  -2  -3  18        0.22        1.81      1.78 o 
  -1  -3  18        0.00        1.39      1.70 o 
   0  -3  18        0.01        0.91      1.62 o 
   1  -3  18        0.15       -0.26      2.16 o 
   2  -3  18        0.65        1.64      3.67 o 
   3  -3  18        0.30       -2.50      3.56 o 
   4  -3  18        8.46        7.21      4.93 o 
   5  -3  18        3.01        2.59      2.63 o 
  -7  -2  18        0.49        1.58      2.58 o 
  -6  -2  18        1.77        2.28      2.35 o 
  -5  -2  18        0.05        0.13      2.91 o 
  -4  -2  18        2.14        2.12      1.94 o 
  -3  -2  18        0.61        0.31      1.85 o 
  -2  -2  18       13.71       16.95      2.33 o 
  -1  -2  18        3.46        1.79      2.32 o 
   0  -2  18        0.60        1.41      1.87 o 
   1  -2  18        2.66        1.83      2.85 o 
   2  -2  18        2.12        1.05      2.21 o 
   3  -2  18        5.92        7.81      2.51 o 
   4  -2  18        0.01        2.09      2.42 o 
   5  -2  18        0.01        0.03      2.42 o 
  -7  -1  18        0.67        3.01      2.20 o 
  -6  -1  18        0.42       -1.53      1.90 o 
  -5  -1  18        1.77        2.78      1.97 o 
  -4  -1  18        2.89        2.04      1.66 o 
  -3  -1  18        2.33        1.53      1.62 o 
  -2  -1  18        1.46        3.69      1.77 o 
  -1  -1  18        2.58        2.04      1.78 o 
   0  -1  18        9.24        2.45      1.87 o 
   1  -1  18        4.20        4.24      2.27 o 
   2  -1  18        1.85        1.03      2.41 o 
   3  -1  18        0.11       -2.18      2.18 o 
   4  -1  18        3.92        3.21      2.57 o 
   5  -1  18        0.03       -2.34      2.34 o 
  -7   0  18        0.03        2.47      2.50 o 
  -6   0  18       11.81       11.13      2.88 o 
  -5   0  18        4.71        5.44      2.13 o 
  -4   0  18        0.37        0.68      1.76 o 
  -3   0  18        3.79        2.46      2.77 o 
  -2   0  18        4.39        3.44      1.69 o 
  -1   0  18        1.71        0.64      1.48 o 
   0   0  18        8.37        9.29      2.29 o 
   1   0  18        5.42        5.95      3.29 o 
   2   0  18        3.45        2.36      2.36 o 
   3   0  18        2.77       -0.78      4.86 o 
   4   0  18        0.63       -0.97      4.37 o 
  -7   1  18        0.00        4.02      2.62 o 
  -6   1  18        0.52       -2.14      2.77 o 
  -5   1  18        1.01        1.38      1.84 o 
  -4   1  18        1.46        1.27      1.99 o 
  -3   1  18        0.17       -0.56      1.74 o 
  -2   1  18        5.11        3.52      3.82 o 
  -1   1  18       18.06       21.16      2.10 o 
   0   1  18        0.99        0.62      1.83 o 
   1   1  18        0.09       -1.94      2.15 o 
   2   1  18        0.05        2.43      3.51 o 
   3   1  18       13.59       17.93      3.31 o 
   4   1  18        2.24        9.53      3.12 o 
  -7   2  18        3.05        9.15      2.88 o 
  -6   2  18        0.34        3.95      2.56 o 
  -5   2  18        3.05        3.98      4.26 o 
  -4   2  18        4.81        3.64      2.48 o 
  -3   2  18       11.35       17.47      2.59 o 
  -2   2  18       23.28       25.14      3.19 o 
  -1   2  18        8.14        8.74      3.02 o 
   0   2  18        0.00       -0.19      1.71 o 
   1   2  18        5.28        7.76      2.56 o 
   2   2  18       11.39       14.85      3.79 o 
   3   2  18        1.59        1.95      2.67 o 
   4   2  18        0.21        0.73      2.77 o 
  -7   3  18        0.00        3.17      3.20 o 
  -6   3  18        3.50        7.82      2.85 o 
  -5   3  18       11.07       10.03      2.77 o 
  -4   3  18        2.74        6.28      2.62 o 
  -3   3  18        1.51        3.16      2.18 o 
  -2   3  18        1.94        2.39      2.18 o 
  -1   3  18        8.07       10.64      3.19 o 
   0   3  18       19.09       33.40      4.39 o 
   1   3  18       12.03       16.78      2.42 o 
   2   3  18        0.16        0.79      2.06 o 
   3   3  18        0.36       -2.54      2.68 o 
  -7   4  18        2.77        9.21      3.67 o 
  -6   4  18        0.35       -1.73      2.81 o 
  -5   4  18        0.66        2.20      2.95 o 
  -4   4  18        1.18        3.56      2.44 o 
  -3   4  18        0.41        1.73      2.36 o 
  -2   4  18        0.72        0.40      6.41 o 
  -1   4  18        7.25        7.41      2.56 o 
   0   4  18        0.47        4.40      4.16 o 
   1   4  18        5.01        6.84      2.79 o 
   2   4  18        0.00        0.11      3.27 o 
  -6   5  18        2.81        2.63      3.06 o 
  -5   5  18        5.33        3.74      3.20 o 
  -4   5  18        0.37       -1.48      2.70 o 
  -3   5  18        0.34       -2.48      2.81 o 
  -2   5  18        4.85        4.37      2.57 o 
  -1   5  18        0.50       -0.46      2.34 o 
   0   5  18        1.89        1.30      2.55 o 
   1   5  18        3.58        4.17      2.82 o 
  -6   6  18        0.11        2.27      2.91 o 
  -5   6  18        1.82        4.50      3.09 o 
  -4   6  18        0.67        1.84      2.91 o 
  -3   6  18        0.61        2.84      3.13 o 
  -2   6  18        0.27        4.64      3.38 o 
  -1   6  18        0.50       -1.51      3.20 o 
   0   6  18        2.51        4.57      3.78 o 
  -4   7  18        0.40        1.51      3.02 o 
  -3   7  18        0.54       -0.47      2.91 o 
   0  -7  19        0.02        3.71      3.71 o 
  -3  -6  19        1.51        2.35      2.44 o 
  -2  -6  19        4.95        5.67      3.60 o 
  -1  -6  19        0.08       -0.17      2.05 o 
   0  -6  19        0.83        3.36      3.35 o 
   1  -6  19        0.97        1.97      1.91 o 
   2  -6  19        0.00        0.54      3.02 o 
  -4  -5  19        0.02        0.18      2.34 o 
  -3  -5  19        1.16       -2.11      2.11 o 
  -2  -5  19        0.52        0.70      2.21 o 
  -1  -5  19        1.53        1.80      2.22 o 
   0  -5  19        0.26        1.73      3.46 o 
   1  -5  19        0.45        1.33      2.00 o 
   2  -5  19        0.02        3.13      3.55 o 
   3  -5  19        0.03        3.32      2.10 o 
  -5  -4  19        0.63        3.43      2.56 o 
  -4  -4  19        0.03       -0.15      2.99 o 
  -3  -4  19        0.23       -0.44      1.87 o 
  -2  -4  19        5.17        2.63      1.95 o 
  -1  -4  19        1.04        2.17      1.73 o 
   0  -4  19        0.43        2.58      3.20 o 
   1  -4  19        4.65        6.49      3.93 o 
   2  -4  19        3.91        7.07      4.51 o 
   3  -4  19        2.38        0.50      2.19 o 
  -6  -3  19        0.03        1.54      7.09 o 
  -5  -3  19        2.44        1.50      3.98 o 
  -4  -3  19        0.36        0.04      1.91 o 
  -3  -3  19        0.02       -0.44      1.83 o 
  -2  -3  19        0.75        3.15      2.02 o 
  -1  -3  19        2.15        3.60      3.00 o 
   0  -3  19        3.78        7.60      2.48 o 
   1  -3  19        0.58       -0.43      2.14 o 
   2  -3  19        0.30       -0.29      2.11 o 
   3  -3  19        0.02        1.54      2.24 o 
   4  -3  19        0.14       -0.28      2.36 o 
  -6  -2  19        5.99       10.45      3.31 o 
  -5  -2  19        0.65        4.02      2.61 o 
  -4  -2  19        0.93       -1.76      1.88 o 
  -3  -2  19        2.69        2.08      2.38 o 
  -2  -2  19        4.51        4.06      2.06 o 
  -1  -2  19        1.26       -0.64      1.73 o 
   0  -2  19        0.31       -0.60      1.77 o 
   1  -2  19        0.00       -0.33      1.85 o 
   2  -2  19        1.16        1.22      2.27 o 
   3  -2  19        3.11        5.18      2.50 o 
   4  -2  19        0.33        4.02      2.57 o 
  -6  -1  19        0.06        0.39      2.00 o 
  -5  -1  19        0.28        4.02      2.64 o 
  -4  -1  19        2.46        4.26      3.35 o 
  -3  -1  19        2.68        2.28      2.09 o 
  -2  -1  19        0.14        0.03      1.88 o 
  -1  -1  19        3.94        2.99      1.99 o 
   0  -1  19        7.06        6.79      2.16 o 
   1  -1  19        6.18        7.72      2.17 o 
   2  -1  19        0.53        1.59      2.37 o 
   3  -1  19        3.01        1.66      2.48 o 
   4  -1  19        0.14       -1.86      2.47 o 
  -7   0  19        0.34       -0.19      2.48 o 
  -6   0  19        0.02        4.14      2.58 o 
  -5   0  19        1.61        3.30      2.10 o 
  -4   0  19        1.76        1.87      2.43 o 
  -3   0  19        3.61        3.06      2.18 o 
  -2   0  19        7.20        6.65      1.74 o 
  -1   0  19        4.84        7.09      2.08 o 
   0   0  19        2.63        4.02      1.99 o 
   1   0  19        1.26       -0.61      2.69 o 
   2   0  19        1.10       -2.32      2.32 o 
   3   0  19        0.47       -2.64      3.97 o 
   4   0  19        0.41       -2.62     13.12 o 
  -7   1  19        0.07        1.13      2.51 o 
  -6   1  19        1.56        1.94      2.62 o 
  -5   1  19        4.73        7.07      2.73 o 
  -4   1  19        3.76        6.17      2.10 o 
  -3   1  19        0.58        1.20      1.78 o 
  -2   1  19        0.03       -0.19      2.78 o 
  -1   1  19        6.06        3.96      4.55 o 
   0   1  19        0.01        0.48      2.02 o 
   1   1  19        1.20        7.48      2.69 o 
   2   1  19        0.13       -2.42      2.42 o 
   3   1  19        0.73        6.92      2.98 o 
  -7   2  19        3.23        9.41      4.23 o 
  -6   2  19        0.73        0.91      2.52 o 
  -5   2  19        0.15        3.99      2.58 o 
  -4   2  19        1.43        2.98      2.40 o 
  -3   2  19        1.60       -1.15      2.18 o 
  -2   2  19        3.13        4.09      1.92 o 
  -1   2  19        0.93       -0.32      1.81 o 
   0   2  19        0.99       -0.37      2.31 o 
   1   2  19        2.12        4.56      3.24 o 
   2   2  19        3.80        6.62      2.89 o 
   3   2  19        0.27       -2.58      2.58 o 
  -7   3  19        0.75        3.49      3.45 o 
  -6   3  19        3.31        8.35      3.42 o 
  -5   3  19        4.76        9.93      2.97 o 
  -4   3  19        0.00        0.14      2.97 o 
  -3   3  19        0.26        1.75      2.39 o 
  -2   3  19        0.72        1.59      6.44 o 
  -1   3  19        1.20        4.71      4.44 o 
   0   3  19        0.81        2.67      3.07 o 
   1   3  19        1.10        2.33      2.53 o 
   2   3  19        3.90        6.13      2.89 o 
  -6   4  19        0.12       -0.94      3.06 o 
  -5   4  19        0.83        6.05      3.49 o 
  -4   4  19        0.49        0.13      2.22 o 
  -3   4  19        1.09        2.81      2.45 o 
  -2   4  19        1.08       -2.26      2.26 o 
  -1   4  19        0.64        5.63      6.09 o 
   0   4  19        0.12       -1.09      2.46 o 
   1   4  19        0.01       -1.27      2.45 o 
  -5   5  19        0.42       -1.80      2.73 o 
  -4   5  19        0.22        1.62      3.35 o 
  -3   5  19        0.46       -0.50      3.09 o 
  -2   5  19        6.23        3.67      3.45 o 
  -1   5  19        0.92        0.68      2.55 o 
   0   5  19        0.30        0.48      2.62 o 
  -4   6  19        1.29        0.50      3.20 o 
  -3   6  19        1.16        1.94      3.20 o 
  -2   6  19        1.36        3.96      3.45 o 
  -3  -5  20        0.11        4.71      2.54 o 
  -2  -5  20        0.03        1.38      3.85 o 
  -1  -5  20        0.04       -0.01      2.18 o 
   0  -5  20        0.00        5.22      2.98 o 
   1  -5  20        0.01        1.37      2.06 o 
   2  -5  20        0.03        2.64      4.13 o 
  -4  -4  20        0.76        6.82      2.64 o 
  -3  -4  20        0.40        0.33      2.28 o 
  -2  -4  20        2.80        3.16      2.46 o 
  -1  -4  20        0.60        1.78      2.38 o 
   0  -4  20        0.20        3.88      2.27 o 
   1  -4  20        0.51        2.75      3.94 o 
   2  -4  20        0.59        6.43      2.47 o 
  -5  -3  20        0.30        0.19      2.53 o 
  -4  -3  20        0.49        2.06      2.08 o 
  -3  -3  20        0.66        2.24      2.11 o 
  -2  -3  20        0.30        1.12      2.05 o 
  -1  -3  20        0.78        2.74      2.57 o 
   0  -3  20        2.46        5.10      2.19 o 
   1  -3  20        1.42        0.18      3.59 o 
   2  -3  20        0.57        2.85      2.66 o 
   3  -3  20        0.03        3.19      2.94 o 
  -5  -2  20        0.99        2.39      4.55 o 
  -4  -2  20        0.06       -1.98      2.31 o 
  -3  -2  20        1.08        2.87      2.15 o 
  -2  -2  20        0.84       -1.78      1.93 o 
  -1  -2  20        0.21        0.36      2.98 o 
   0  -2  20        3.61        0.67      4.62 o 
   1  -2  20        1.88        3.98      2.08 o 
   2  -2  20        1.00        5.41      5.03 o 
   3  -2  20        0.33       -0.22      3.44 o 
  -6  -1  20        0.34        7.84      4.07 o 
  -5  -1  20        0.25        0.05      2.42 o 
  -4  -1  20        0.21       -2.33      2.33 o 
  -3  -1  20        0.00       -0.42      2.38 o 
  -2  -1  20        2.29        2.06      2.20 o 
  -1  -1  20        7.63       12.70      4.05 o 
   0  -1  20        0.01       -1.10      2.09 o 
   1  -1  20        0.07        0.90      2.01 o 
   2  -1  20        0.06       -2.37      2.37 o 
   3  -1  20        4.77        7.15      2.72 o 
  -6   0  20        0.15        0.93      4.53 o 
  -5   0  20        1.70        2.88      2.12 o 
  -4   0  20        2.60        7.06      2.23 o 
  -3   0  20        4.62        2.90      8.02 o 
  -2   0  20        9.55        8.18      2.78 o 
  -1   0  20        2.91        2.87      2.46 o 
   0   0  20        0.00       -2.39      2.97 o 
   1   0  20        3.13        2.66      2.20 o 
   2   0  20        6.94        3.11      2.89 o 
  -6   1  20        1.65        0.53      2.49 o 
  -5   1  20        4.54        9.13      2.87 o 
  -4   1  20        0.66       -2.26      2.26 o 
  -3   1  20        0.36        1.22      1.90 o 
  -2   1  20        0.69        0.99      1.90 o 
  -1   1  20        3.35        2.06      3.52 o 
   0   1  20       10.52        9.58      8.74 o 
   1   1  20        8.68        9.72      3.05 o 
   2   1  20        0.09       -6.20      8.42 o 
  -6   2  20        0.09        1.89      2.54 o 
  -5   2  20        0.72        1.32      2.64 o 
  -4   2  20        0.63       -1.52      2.70 o 
  -3   2  20        0.18        0.39      2.26 o 
  -2   2  20        0.36        2.50      3.34 o 
  -1   2  20        5.19        6.14      2.65 o 
   0   2  20        0.22       -1.97      1.97 o 
   1   2  20        4.18        3.90      2.82 o 
   2   2  20        0.45        2.09      2.82 o 
  -5   3  20        2.84        6.16      2.86 o 
  -4   3  20        0.30        0.49      2.37 o 
  -3   3  20        0.14       -0.08      2.36 o 
  -2   3  20        4.23        7.72      6.54 o 
  -1   3  20        0.54        0.38      2.45 o 
   0   3  20        1.78        1.09      2.58 o 
   1   3  20        3.35        4.71      2.99 o 
  -5   4  20        2.32        2.70      3.27 o 
  -4   4  20        0.73        3.02      2.64 o 
  -3   4  20        0.34       -1.49      2.37 o 
  -2   4  20        0.00        0.37      4.80 o 
  -1   4  20        0.40        1.19      2.48 o 
   0   4  20        2.10        2.62      2.67 o 
  -3   5  20        0.76        1.84      3.17 o 
  -2  -4  21        0.71        3.69      2.57 o 
  -1  -4  21        0.09       -1.76      2.64 o 
   0  -4  21        0.31        7.04      6.29 o 
  -3  -3  21        0.30        1.34      2.43 o 
  -2  -3  21        0.19        1.37      2.47 o 
  -1  -3  21        1.48        2.05      2.52 o 
   0  -3  21        1.39        2.69      5.56 o 
   1  -3  21        1.31        0.80      3.40 o 
  -4  -2  21        0.96        4.91      3.45 o 
  -3  -2  21        1.33       -1.29      2.44 o 
  -2  -2  21        2.30        1.32      2.28 o 
  -1  -2  21        1.62       -0.78      2.57 o 
   0  -2  21        0.39        3.59      4.04 o 
   1  -2  21        0.56        3.38      2.99 o 
  -4  -1  21        1.04       -1.76      3.27 o 
  -3  -1  21        0.35        2.18      2.95 o 
  -2  -1  21        0.01        1.72      2.58 o 
  -1  -1  21        2.01        2.18      5.38 o 
   0  -1  21        0.03       -0.06      2.03 o 
   1  -1  21        0.64        1.45      2.47 o 
  -5   0  21        0.14        3.60      4.07 o 
  -4   0  21        0.61        6.43      2.71 o 
  -3   0  21        0.46        1.01      2.74 o 
  -2   0  21        0.82        2.37      2.59 o 
  -1   0  21        1.18        0.22      2.45 o 
   0   0  21        0.32       -1.21      2.49 o 
   1   0  21        0.47       -1.74      2.49 o 
  -5   1  21        2.15        8.64      6.69 o 
  -4   1  21        0.00        1.75      2.61 o 
  -3   1  21        0.15       -1.87      1.87 o 
  -2   1  21        0.57        1.87      2.77 o 
  -1   1  21        0.08       -0.70      5.09 o 
   0   1  21        0.07       -1.87      4.96 o 
   1   1  21        0.17       -2.06      6.63 o 
  -4   2  21        0.12        0.50      3.40 o 
  -3   2  21        0.33        1.06      2.55 o 
  -2   2  21        0.39        3.74      2.64 o 
  -1   2  21        0.25        1.06      2.51 o 
   0   2  21        0.04       -0.89      2.61 o 
  -4   3  21        0.37        0.85      2.52 o 
  -3   3  21        0.56        4.45      2.76 o 
  -2   3  21        4.39        6.37      2.84 o 
  -1   3  21        0.58        0.04      4.14 o 
  -2  -1  22        0.17        3.57      2.80 o 
  -1  -1  22        0.70        2.85      4.61 o 
  -2   0  22        0.09       -2.23      2.53 o 
  -1   0  22        1.99        0.48      2.78 o 
                                                 
